# Supplementary material for: PNNGS, a multi-convolutional parallel neural network for genomic selection
Source: Front Plant Sci. 2024 Sep 3;15:1410596. doi: 10.3389/fpls.2024.1410596 (PMC11405342; doi:10.3389/fpls.2024.1410596)
Supplement: Supplementary file 1 [file Table1.xlsx]

## Sheet: Table S1
Environmental	Year	Season	City	County	State	Latitude	Longitude	Planting
Code								Date
06CL1	2006	Summer	Clayton	Johnston	NC	35.65 N	78.50 W	2006-05-01
065	2006	Summer	Urbana	Champaign	IL	NULL	NULL	2006-05-08
26M3	2006	Summer	Columbia	Boone	MO	38.90 N	92.21 W	2006-05-17
07CL1	2007	Summer	Clayton	Johnston	NC	35.65 N	78.50 W	2007-04-30
07A	2007	Summer	Aurora	Cayuga	NY	42.75 N	76.70 W	2007-05-15
06PR	2006	Winter	Ponce	Ponce	PR	18.0 N	66.6 W	2006-11-10

## Sheet: Table S2
accession	PCA1	PCA2	cluster
0	16.1955	-3.1619	3
1	14.4041	19.7126	1
2	11.1499	-0.535292	3
3	27.828	-16.363	3
4	20.7732	26.3924	1
5	7.96076	12.8033	1
6	6.75374	7.72399	1
7	18.6495	-2.98794	3
8	-20.8023	-4.24323	2
9	9.66927	-4.02341	3
10	20.7098	20.5725	1
11	-13.1942	-0.129459	2
12	18.61	-3.63931	3
13	16.1075	-1.22992	3
14	20.7151	-3.81549	3
15	18.338	-0.881789	3
16	9.72487	3.76062	3
17	-8.45504	4.93442	2
18	19.9407	-3.56161	3
19	12.2083	-2.98303	3
20	25.7929	-6.59966	3
21	13.1023	-0.485717	3
22	18.8868	-3.33924	3
23	8.32461	1.76746	3
24	22.2435	-8.29719	3
25	-19.3651	-4.07565	2
26	16.1499	25.9077	1
27	10.7176	-1.38116	3
28	17.7726	-3.57679	3
29	-2.27951	-0.697502	2
30	-7.48028	3.74774	2
31	-8.46694	4.25467	2
32	-22.9564	-2.15434	2
33	-23.2329	-2.0513	2
34	-22.2146	-3.64831	2
35	-20.0388	-1.11559	2
36	25.6551	-4.51421	3
37	27.2926	-6.60115	3
38	-11.0642	-1.83461	2
39	-21.3571	-0.799074	2
40	-21.2756	-1.61135	2
41	16.6117	-7.65885	3
42	12.6837	-0.878428	3
43	-28.2169	-5.55777	2
44	-29.4937	-4.53059	2
45	29.1762	-5.4677	3
46	-4.31061	-3.40511	2
47	25.0241	-9.14067	3
48	-27.0129	-1.02516	2
49	-23.6814	-3.14117	2
50	5.07797	-3.77698	3
51	-0.396018	-2.85461	2
52	-25.4867	-5.06189	2
53	-23.7239	-2.18894	2
54	-11.1168	2.72248	2
55	-11.5991	2.88882	2
56	-10.9237	-0.421729	2
57	1.97969	-0.106234	3
58	-26.5079	-4.31592	2
59	-16.8914	-0.949144	2
60	12.009	-1.13513	3
61	-23.4788	-0.546021	2
62	-19.6486	1.7596	2
63	-22.5913	-0.00126309	2
64	-19.1828	0.63097	2
65	3.29571	-7.22783	3
66	-23.2513	2.09383	2
67	26.176	-5.59911	3
68	-14.3053	-3.04561	2
69	-27.9808	-1.89438	2
70	23.7204	4.06808	3
71	-17.7404	0.849285	2
72	-17.3035	0.781163	2
73	14.4783	-3.75801	3
74	23.4528	-10.43	3
75	13.7282	-5.65841	3
76	-22.7101	-0.924524	2
77	12.2645	-0.827969	3
78	16.5217	-7.03683	3
79	-23.1092	-1.00791	2
80	-25.4501	-0.646367	2
81	-25.272	-2.51357	2
82	29.3834	-6.59762	3
83	26.3068	-6.87648	3
84	28.074	-4.37816	3
85	26.7026	-4.81125	3
86	13.6007	-0.83471	3
87	-26.244	-4.84677	2
88	-17.5644	1.28694	2
89	-28.7341	-0.597869	2
90	-26.0269	-5.08498	2
91	17.2608	-2.33242	3
92	17.7537	-4.24517	3
93	-25.5769	-4.49928	2
94	22.4578	-10.4132	3
95	-10.1857	1.27303	2
96	-15.5951	-0.876344	2
97	5.66912	1.79054	3
98	-24.6473	-1.06287	2
99	-26.6222	-1.63193	2
100	-16.5248	1.1051	2
101	-28.7434	-0.648463	2
102	-27.614	-0.490925	2
103	4.07822	2.31801	3
104	12.3469	-0.955119	3
105	4.25269	3.40218	3
106	2.52058	0.995385	3
107	4.30682	2.17207	3
108	-23.5905	-1.5637	2
109	12.7674	-0.989679	3
110	12.8177	-3.99419	3
111	21.8882	-3.38074	3
112	-23.9244	-2.09842	2
113	8.30113	-2.4601	3
114	-25.0163	-2.32126	2
115	-12.4602	0.301807	2
116	1.68436	1.90521	2
117	5.80074	2.06111	3
118	22.4028	-4.23483	3
119	-29.1675	-0.603857	2
120	20.4274	18.9867	1
121	-25.3423	-2.39802	2
122	-8.67251	4.39784	2
123	25.4575	24.4897	1
124	21.515	32.9801	1
125	29.0084	-5.72331	3
126	1.43701	1.59863	2
127	13.2292	23.3578	1
128	-21.1993	-0.676237	2
129	-18.1349	-1.51405	2
130	-15.278	-0.681042	2
131	2.13076	2.48418	3
132	1.66227	2.90253	2
133	14.2056	-0.968048	3
134	-0.871015	8.22021	2
135	-19.15	-2.26974	2
136	1.94947	2.38982	3
137	-19.4159	-0.892682	2
138	-20.2834	-2.66343	2
139	13.8039	25.409	1
140	17.1323	24.1409	1
141	14.8443	19.5198	1
142	-17.0471	-1.01909	2
143	-22.7083	-0.98053	2
144	-22.9325	-1.17284	2
145	-28.2074	-0.231051	2
146	-18.5512	0.133038	2
147	-21.8169	-2.81476	2
148	0.694633	0.559459	2
149	-19.8255	-2.39026	2
150	-23.5967	0.0886764	2
151	-27.6581	-6.04492	2
152	-23.9459	-1.45998	2
153	-24.3498	-1.12307	2
154	-22.719	0.508905	2
155	-16.2167	-1.89521	2
156	-25.2657	-0.739975	2
157	19.336	-3.2569	3
158	18.6206	-2.47542	3
159	17.0265	-1.6543	3
160	-24.1397	0.336214	2
161	24.1257	-5.52269	3
162	-24.9174	-0.73845	2
163	-25.2293	-0.74732	2
164	-23.7555	-0.367169	2
165	-25.5875	-0.350637	2
166	-26.3754	-4.08316	2
167	-20.8986	-4.09137	2
168	-20.6001	-4.03519	2
169	-19.3078	-1.05522	2
170	-22.5094	-1.26082	2
171	-14.0722	1.64115	2
172	-22.5931	-1.25312	2
173	-17.0962	-3.30972	2
174	-21.7119	-4.75266	2
175	-20.3529	-3.13635	2
176	-21.76	-4.46227	2
177	-20.6318	-0.332057	2
178	16.3309	-1.93464	3
179	-16.5946	-0.675487	2
180	-19.8148	-1.97325	2
181	19.8582	-3.85708	3
182	14.8847	-2.8477	3
183	18.3955	-4.15935	3
184	19.5579	-3.98399	3
185	24.5134	-6.83904	3
186	-18.5295	-1.90077	2
187	-19.1738	-1.81496	2
188	-0.720474	8.27789	2
189	-20.7712	-2.71833	2
190	-21.714	-0.3288	2
191	-15.3223	-0.443914	2
192	13.4783	-0.727658	3
193	15.8481	5.29779	3
194	-17.4302	-1.04983	2
195	-3.06327	-3.39839	2
196	-3.16075	-2.88624	2
197	-21.9403	-4.64736	2
198	-19.348	-2.70291	2
199	27.1076	-5.84789	3
200	26.8651	-6.43969	3
201	11.2478	22.0312	1
202	13.1743	24.5276	1
203	9.49301	22.9289	1
204	-15.7293	4.87959	2
205	7.74098	10.3236	1
206	-22.296	-1.40669	2
207	7.09578	8.29081	1
208	-20.6191	-0.763005	2
209	-25.9567	-0.790831	2
210	-1.65662	-2.63292	2
211	6.68928	6.73657	3
212	-21.3222	-2.75857	2
213	20.8196	-2.79681	3
214	-27.2466	-4.57267	2
215	-5.81734	-12.6003	2
216	-1.10107	2.61015	2
217	-18.5572	-4.48435	2
218	-20.7435	-5.19513	2
219	-21.9855	-3.07816	2
220	-22.0846	-5.0293	2
221	-13.4026	-2.54201	2
222	-15.6002	0.554754	2
223	19.6556	17.2484	1
224	-24.4512	-3.12289	2
225	16.1141	13.6416	1
226	15.0393	13.5225	1
227	7.51164	7.0793	3
228	20.4167	-9.02042	3
229	-0.73014	-3.846	2
230	-3.06759	6.61075	2
231	-19.7295	-1.64185	2
232	0.190818	-4.89195	2
233	-25.4899	-1.32106	2
234	-18.645	-1.31057	2
235	-19.7279	-4.29167	2
236	5.03753	-3.03711	3
237	24.2704	-8.87607	3
238	-2.97912	9.21368	2
239	16.912	3.11099	3
240	6.41152	-1.77434	3
241	24.1199	-4.75422	3
242	19.6543	-0.477161	3
243	-11.2862	1.20093	2
244	25.562	-10.2899	3
245	22.0632	4.2738	3
246	-23.7628	-2.24082	2
247	1.86626	2.27668	3
248	-23.4746	-4.86372	2
249	11.1648	-1.76866	3
250	-22.6537	-3.1274	2
251	9.60752	-0.848829	3
252	-15.6392	-0.00491885	2
253	-23.8587	-4.67167	2
254	-16.9546	0.25999	2
255	23.6038	-7.70955	3
256	2.54881	-5.76514	3
257	-22.2359	-1.91213	2
258	-19.0205	-2.15963	2
259	-16.1451	-2.3354	2
260	-19.4632	-1.19265	2
261	-21.3299	-2.97103	2
262	1.86137	9.44863	1
263	7.66936	8.41931	1
264	-21.5712	-0.745617	2
265	-24.0839	-5.00674	2
266	-20.1215	-2.49949	2
267	-13.1519	-0.306787	2
268	27.2752	-7.80648	3
269	-15.2596	-1.48201	2
270	-7.95754	2.24779	2
271	-19.3356	-3.30982	2
272	-25.5036	-0.283192	2
273	-10.2838	1.67179	2
274	-8.02344	0.304323	2
275	-16.8997	-1.65183	2
276	-8.88596	1.25814	2
277	-16.196	-1.87559	2
278	-18.9938	-3.90773	2
279	-25.9048	-3.21677	2
280	-19.6854	-4.40341	2
281	-22.992	-4.54971	2
282	-22.2008	-3.62034	2
283	-20.6454	-2.94666	2
284	-19.8106	-2.69368	2
285	-22.6663	-3.92793	2
286	-17.3682	-0.59918	2
287	-17.0369	-1.25754	2
288	-22.24	-3.034	2
289	-20.2878	-4.10204	2
290	14.9651	-2.25566	3
291	19.4124	-19.1283	3
292	-21.2934	-3.95481	2
293	-20.5398	-0.841275	2
294	-21.9835	-3.22868	2
295	-19.8196	-2.43585	2
296	11.328	-1.01224	3
297	-24.8109	-4.43333	2
298	-15.3673	-3.0294	2
299	18.9196	-3.41295	3
300	-20.5953	-3.2035	2
301	26.268	-4.51293	3
302	27.2121	-6.71627	3
303	26.398	-6.74112	3
304	25.3096	-4.78654	3
305	-14.8629	-0.909931	2
306	-21.5907	-2.33174	2
307	-25.9201	-5.03831	2
308	19.1968	-2.74092	3
309	18.4554	-2.75914	3
310	-23.2548	-3.8129	2
311	-27.4812	-1.04886	2
312	3.68337	-2.72679	3
313	-21.4823	-2.93889	2
314	-24.2944	-3.50439	2
315	-18.1351	-0.761975	2
316	-19.7087	-2.79362	2
317	-25.5336	-5.37231	2
318	-24.845	-5.28885	2
319	-25.8797	-0.60256	2
320	-15.7027	-0.588241	2
321	-24.6437	-1.62842	2
322	-23.8546	-0.65209	2
323	-25.0729	-0.468019	2
324	23.4731	-4.68545	3
325	-18.6306	-3.23469	2
326	16.7436	-2.85911	3
327	-19.6802	2.21995	2
328	-23.5393	-1.12414	2
329	-27.4693	-0.339424	2
330	18.4454	-3.0581	3
331	-27.41	-4.5664	2
332	14.3939	-1.89861	3
333	-14.5513	-1.89997	2
334	-25.779	-1.14691	2
335	26.5478	-11.0673	3
336	-27.991	-6.43314	2
337	20.8692	-3.80911	3
338	-24.6173	-1.11667	2
339	21.0327	20.3191	1
340	-17.1269	-1.59796	2
341	22	-2.97324	3
342	14.2102	14.2171	1
343	28.7125	-8.29948	3
344	20.9966	20.973	1
345	18.6026	-3.06952	3
346	4.63574	-3.24273	3
347	20.7978	-2.51195	3
348	21.5649	20.527	1
349	5.52224	7.50626	1
350	5.10924	6.69301	3
351	17.1856	22.7723	1
352	30.6944	-21.5144	3
353	-20.2795	-0.286078	2
354	22.0312	-3.41855	3
355	-1.41193	-2.34582	2
356	-26.6908	-4.37263	2
357	18.8353	-2.97228	3
358	-2.90343	-4.00256	2
359	-24.485	-5.4255	2
360	-1.59006	-4.32952	2
361	-14.1162	-3.06699	2
362	18.9043	-1.68962	3
363	8.66091	-3.95008	3
364	-3.61307	-3.48844	2
365	-0.595662	-4.23646	2
366	-0.591755	-4.86008	2
367	9.80654	-3.4793	3
368	-1.98713	-5.03409	2
369	-23.4975	-0.764503	2
370	-3.19247	-3.88158	2
371	9.18448	20.2172	1
372	-24.3164	-2.13368	2
373	-1.49904	9.6452	2
374	20.9977	-3.69613	3
375	-12.6083	4.44827	2
376	-22.6131	-0.542052	2
377	17.9337	-3.45702	3
378	-22.8818	-1.53435	2
379	-15.8595	-1.55883	2
380	-18.0112	-4.31078	2
381	-27.0757	-1.34216	2
382	-25.9547	-1.47389	2
383	-23.3258	-2.13892	2
384	-12.9027	-1.5359	2
385	-0.0044001	-4.82035	2
386	-3.6623	-3.98404	2
387	-2.16864	-2.42632	2
388	29.3321	-4.34322	3
389	-1.9179	-4.34071	2
390	4.13703	0.244255	3
391	-17.3379	-0.876845	2
392	17.4	-3.03513	3
393	-21.2558	-0.179485	2
394	-19.7264	-0.638306	2
395	-4.07403	2.69522	2
396	11.2864	-2.3993	3
397	9.61655	-1.56118	3
398	7.03597	9.12174	1
399	17.152	-3.81245	3
400	-17.825	1.15147	2
401	-21.2869	-0.686959	2
402	-19.6248	-0.392184	2
403	-15.5567	-0.229241	2
404	-19.8086	-0.872553	2
405	-17.5601	-0.229173	2
406	12.7143	22.9442	1
407	15.6714	-3.09425	3
408	-22.595	-2.4956	2
409	-20.1145	-1.26014	2
410	16.7115	-2.82482	3
411	16.2064	31.4454	1
412	14.2463	-2.14021	3
413	24.8375	-6.04408	3
414	16.6485	14.209	1
415	-17.0174	-2.31385	2
416	-16.8074	-1.61305	2
417	-19.9834	2.41871	2
418	-21.1822	-4.32308	2
419	-0.50959	7.77107	2
420	-9.36226	1.50055	2
421	11.1003	-0.445755	3
422	4.48288	3.42092	3
423	12.6263	19.1061	1
424	-22.5386	-4.92567	2
425	15.5895	-0.907053	3
426	-20.0628	-2.91821	2
427	-19.2604	-4.10154	2
428	16.7405	-2.27786	3
429	-27.8811	-5.29988	2
430	13.0259	15.109	1
431	-23.8524	-2.29921	2
432	18.4245	25.6124	1
433	-28.791	-5.51027	2
434	18.0188	-1.87358	3
435	13.8801	-0.524687	3
436	6.60243	7.91005	1
437	14.3655	-1.68628	3
438	-23.3306	-0.716515	2
439	-0.802769	8.16833	2
440	-1.29108	9.31505	2
441	7.38042	1.02402	3
442	7.21025	0.943095	3
443	-18.4786	-3.80743	2
444	-20.7676	-3.65764	2
445	-0.592775	-2.10535	2
446	-0.272211	-1.80492	2
447	-2.49716	-2.42526	2
448	-1.99222	-2.00269	2
449	12.7944	-1.31512	3
450	-16.6801	-3.72014	2
451	-7.68007	-2.28402	2
452	0.501378	0.0952787	2
453	-23.1503	-4.98434	2
454	18.6145	-3.67688	3
455	25.4836	-7.70544	3
456	-16.7025	-0.56537	2
457	17.4748	-3.93721	3
458	-2.0889	-1.58636	2
459	-10.046	1.42723	2
460	-23.8322	-5.04225	2
461	-20.6436	-3.26324	2
462	-16.0031	-4.22883	2
463	-22.9722	-2.91894	2
464	-23.7608	-1.80677	2
465	-0.640224	-0.644262	2
466	-14.1056	0.922403	2
467	6.22825	2.31267	3
468	-18.0194	-1.73174	2
469	-11.3006	-0.211969	2
470	-14.8278	1.23212	2
471	-4.56716	-1.69502	2
472	-19.9934	-3.84729	2
473	14.3714	-1.27464	3
474	-21.416	-2.93224	2
475	-6.77813	0.213752	2
476	-20.5444	-1.31001	2
477	11.9175	-0.757195	3
478	-17.8185	-1.00914	2
479	-20.4847	-4.62358	2
480	-10.2117	-1.22844	2
481	12.3086	-0.136538	3
482	-14.2195	-0.617001	2
483	-0.358079	-1.0777	2
484	-0.164656	-0.874229	2
485	0.135844	5.44962	2
486	-2.52135	-0.281728	2
487	16.5483	-0.784132	3
488	15.5383	14.2717	1
489	-19.1287	-1.64154	2
490	-23.8895	-1.27636	2
491	-19.7761	0.015668	2
492	14.928	-0.460224	3
493	16.9679	-3.14848	3
494	-12.1887	4.18587	2
495	-18.7615	-1.89567	2
496	-4.01092	14.63	2
497	-13.7817	-0.198752	2
498	14.5804	-2.38426	3
499	-23.0772	-2.10986	2
500	-22.2605	-1.47839	2
501	20.0995	-2.45755	3
502	15.6827	-2.07624	3
503	28.8528	-8.29459	3
504	24.4225	-7.93137	3
505	26.7824	-5.02321	3
506	13.4031	-3.44601	3
507	-24.101	-1.07762	2
508	-2.80375	-2.12943	2
509	3.73557	-1.35188	3
510	-21.961	-5.7388	2
511	-18.4596	-0.294474	2
512	-20.5024	-0.48941	2
513	-19.3092	-0.757012	2
514	-21.4855	-0.80863	2
515	-13.9944	1.0007	2
516	21.148	-8.66818	3
517	26.0785	-10.8956	3
518	-1.21601	-3.10602	2
519	-1.44379	-3.33731	2
520	-3.52299	3.07773	2
521	19.838	20.7273	1
522	-1.36669	10.013	2
523	9.33231	9.91606	1
524	-1.17504	9.60157	2
525	14.6325	-2.6436	3
526	-16.8746	-0.688834	2
527	15.6495	-0.552269	3
528	18.1113	19.758	1
529	13.8897	19.6508	1
530	-18.2199	0.36627	2
531	-1.48722	9.71169	2
532	-19.3361	-1.04827	2
533	-1.66099	-0.731675	2
534	15.0489	28.7507	1
535	-1.43366	-1.1472	2
536	-0.809314	-1.61521	2
537	14.5475	-2.70013	3
538	-15.2714	-3.02647	2
539	-1.37019	-1.07135	2
540	-2.15006	-3.53125	2
541	-24.7769	-1.02896	2
542	17.6443	32.0517	1
543	31.4611	-22.5367	3
544	29.912	-21.3284	3
545	-4.00926	-9.58808	2
546	11.4445	-0.359875	3
547	16.6387	-2.43475	3
548	-28.3064	-0.558378	2
549	-6.58544	4.62092	2
550	-15.8662	1.04953	2
551	-24.6763	-0.502555	2
552	-23.439	-4.1901	2
553	7.00807	9.57368	1
554	-24.0556	-1.08284	2
555	24.2669	-6.67574	3
556	-0.535018	6.899	2
557	-10.7857	5.1095	2
558	-24.2512	-2.51026	2
559	8.24386	8.38009	1
560	-0.22544	-0.377989	2
561	0.361787	-0.851014	2
562	-26.5238	-5.38003	2
563	-19.1079	-1.51708	2
564	22.8106	-10.936	3
565	-15.5893	0.670484	2
566	0.28072	-2.79137	2
567	-22.2617	-1.55944	2
568	-22.735	1.53084	2
569	9.88598	9.49186	1
570	-1.80651	9.92371	2
571	7.69928	0.841867	3
572	6.26419	-1.04376	3
573	15.2419	30.2359	1
574	16.5172	31.0329	1
575	16.5769	27.1245	1
576	3.3175	-0.541683	3
577	16.2022	-2.94581	3
578	20.0325	29.4192	1
579	24.9871	-25.5383	3
580	-19.333	0.207311	2
581	15.1836	-2.22203	3
582	10.6248	9.16745	1
583	-24.5833	-0.708532	2
584	15.5026	-3.20946	3
585	17.3944	32.4166	1
586	19.4509	29.3803	1
587	-11.8827	-1.89787	2
588	17.7093	-17.4033	3
589	21.7977	19.2222	1
590	28.5149	-8.39773	3
591	28.542	-7.11599	3
592	9.36764	-1.742	3
593	26.3054	-26.8089	3
594	14.6794	16.7972	1
595	10.2321	10.3836	1
596	12.8401	14.475	1
597	16.7077	23.5409	1
598	10.1664	15.1508	1
599	20.9124	29.9107	1
600	18.5922	22.5005	1
601	9.42572	-0.770689	3
602	21.3769	25.8333	1
603	26.0786	5.22045	3
604	23.1835	19.2082	1
605	20.4282	-5.27759	3
606	22.106	-1.02006	3
607	30.305	-8.08951	3
608	21.845	22.8884	1
609	31.028	-8.82655	3
610	26.3595	-2.61398	3
611	30.2038	-8.82961	3
612	19.3592	25.1323	1
613	25.6302	-7.4053	3
614	25.6024	-5.76089	3
615	26.6533	-6.95442	3
616	28.053	-8.30487	3
617	27.2218	-6.43899	3
618	28.8602	-7.24891	3
619	22.2813	-5.64316	3
620	20.3992	17.9958	1
621	27.3415	-6.01791	3
622	25.672	-6.33629	3
623	-0.307326	6.18418	2
624	27.6111	-8.00892	3
625	17.6955	21.9454	1
626	19.8369	27.7535	1
627	23.487	-0.626841	3
628	25.5522	-6.27844	3
629	25.805	-6.59854	3
630	26.0794	-6.07326	3
631	27.4726	-8.33374	3
632	27.0533	-8.05545	3
633	16.7325	-1.63931	3
634	27.6047	-0.0288134	3
635	26.1142	-7.68586	3
636	9.22591	-1.79935	3
637	15.9018	-1.70301	3
638	23.4636	-4.17273	3
639	14.5536	-0.484392	3
640	26.3042	-6.96943	3
641	22.4139	-0.854513	3
642	16.9	0.142609	3
643	20.8775	19.6579	1
644	-23.5153	-0.556415	2
645	19.3889	0.107095	3
646	18.5181	15.8214	1
647	20.356	-0.410041	3
648	-25.9153	-0.400324	2
649	22.7204	-5.88127	3
650	19.0094	-1.00198	3
651	22.2225	-1.55992	3
652	18.6545	-4.84029	3
653	-1.6528	9.69161	2
654	9.17779	-0.781066	3
655	27.8747	-7.7575	3
656	26.5894	-6.21366	3
657	-1.0273	9.13756	2
658	22.8166	21.7559	1
659	-1.46175	8.66029	2
660	22.2526	-7.05963	3
661	12.885	15.2707	1
662	5.10696	4.89112	3
663	15.0323	22.8215	1
664	18.5362	30.0669	1
665	16.2823	20.1371	1
666	26.0629	-6.72833	3
667	16.0367	21.8094	1
668	7.30829	8.54	1
669	-19.5157	-0.649695	2
670	24.569	-9.78577	3
671	-12.4566	2.63822	2
672	6.12047	5.95205	3
673	-0.922736	8.81442	2
674	-1.34816	9.03699	2
675	23.8961	-6.99412	3
676	23.307	-4.55613	3
677	28.8852	-8.42528	3
678	-1.39764	10.0511	2
679	-1.58007	10.0763	2
680	26.9872	-6.24842	3
681	-28.484	-0.982598	2
682	18.9694	-4.73167	3
683	24.2122	23.557	1
684	12.917	-3.14688	3
685	-1.11736	10.585	2
686	-1.43496	9.94397	2
687	22.8909	-0.727828	3
688	30.0186	-7.08718	3
689	-28.0151	-0.397766	2
690	-1.82631	9.79274	2
691	19.129	19.9198	1
692	25.2644	-9.10301	3
693	-1.26121	10.8737	2
694	-1.52594	9.88953	2
695	-1.65211	10.0633	2
696	-3.97759	12.926	2
697	3.88416	10.7561	1
698	-1.74127	10.4562	2
699	-0.732684	6.53606	2
700	22.1433	23.7424	1
701	-1.56125	9.48172	2
702	-1.45134	10.4755	2
703	-1.38526	10.3424	2
704	8.94209	-1.02045	3
705	-1.84816	10.8971	2
706	-1.71475	10.365	2
707	-3.40177	-4.02376	2
708	22.3937	-5.89843	3
709	11.2983	20.0294	1
710	17.967	22.2621	1
711	-1.4118	9.81787	2
712	-19.3438	-1.4523	2
713	16.8096	29.858	1
714	16.9616	32.8958	1
715	17.373	33.237	1
716	17.0088	21.1497	1
717	23.8116	22.7013	1
718	23.0566	22.5246	1
719	15.5533	7.21893	3
720	26.8844	12.4941	1
721	29.5888	-7.1298	3
722	19.2949	27.8393	1
723	20.938	30.5406	1
724	-21.0608	-1.24884	2
725	18.368	22.6334	1
726	17.7656	30.7079	1
727	18.171	23.0963	1
728	18.1867	22.2264	1
729	16.0595	23.7989	1
730	4.58335	7.33007	1
731	5.6486	8.63409	1
732	25.6784	-9.80915	3
733	24.1138	-9.32346	3
734	22.9961	-4.94032	3
735	21.3986	-4.88426	3
736	15.5839	14.1702	1
737	19.8092	17.8632	1
738	20.8675	32.8592	1
739	27.4329	-5.74833	3
740	18.8587	-1.52441	3
741	8.98857	9.22081	1
742	27.7188	-2.36121	3
743	25.7287	10.1003	1
744	19.5338	30.2575	1
745	17.7928	-2.89967	3
746	20.0155	-0.458763	3
747	27.291	-4.34373	3
748	28.1244	-6.19523	3
749	14.8183	26.4518	1
750	18.167	22.7605	1
751	16.8194	30.5685	1
752	15.6722	23.822	1
753	9.71124	9.60916	1
754	9.95546	10.6005	1
755	-1.87769	5.0115	2
756	7.62292	6.80748	3
757	7.72853	8.77825	1
758	12.2223	21.6122	1
759	17.5943	34.117	1
760	16.3292	23.4139	1
761	8.81987	3.94107	3
762	13.0044	21.9279	1
763	10.9846	1.04952	3
764	16.6441	3.25386	3
765	13.7415	24.4282	1
766	19.5172	33.1377	1
767	15.6901	30.9674	1
768	9.15957	10.1253	1
769	28.3114	-7.03346	3
770	20.0271	31.93	1
771	16.5558	25.6117	1
772	28.5165	-6.97272	3
773	21.2678	32.2975	1
774	19.5483	30.573	1
775	14.5284	23.6759	1
776	17.7236	5.98297	3
777	31.0804	-6.4979	3
778	30.7219	-4.43317	3
779	22.0796	37.2696	1
780	30.8089	-5.9334	3
781	23.0781	22.926	1
782	-20.8213	2.23389	2
783	-4.15407	-1.80677	2
784	36.139	-25.7638	3
785	25.8553	-27.1577	3
786	32.7332	-22.1434	3
787	26.5833	-27.7957	3
788	22.1278	-7.46047	3
789	26.2796	-26.7598	3
790	16.7106	32.3625	1
791	19.1149	33.1497	1
792	-24.7373	-1.09704	2
793	32.9029	-23.3999	3
794	15.875	-2.79185	3
795	23.8137	-8.75728	3
796	26.1761	-26.6853	3
797	23.5911	32.2742	1
798	28.024	-12.6812	3
799	20.6294	-20.9139	3
800	10.218	2.43329	3
801	15.6353	-3.52058	3
802	24.9304	-26.4987	3
803	34.0413	-22.4504	3
804	32.7855	-21.5267	3
805	10.943	1.47843	3
806	11.9959	-2.22678	3
807	26.1033	-27.4388	3
808	10.8118	0.911315	3
809	8.3937	1.08325	3
810	9.58976	1.6551	3
811	10.9548	1.73988	3
812	25.56	-3.9474	3
813	24.1648	-9.09688	3
814	24.4049	-9.12221	3
815	24.705	-8.32749	3
816	27.2923	-10.2925	3
817	20.7774	-20.366	3
818	33.3794	-22.9257	3
819	7.33435	1.3284	3
820	32.9484	-22.6522	3
821	26.6601	-26.9394	3
822	32.9849	-22.4504	3
823	7.20812	1.33524	3
824	10.132	2.02803	3
825	20.127	35.12	1
826	13.7212	-0.805011	3
827	25.9899	-18.1149	3
828	28.1472	-28.8606	3
829	33.5979	-20.0359	3
830	27.3079	-28.0972	3
831	16.8886	-3.29197	3
832	15.32	-3.65526	3
833	30.1137	-19.6783	3
834	27.303	-28.4513	3
835	27.4354	-28.39	3
836	25.0169	-10.1023	3
837	27.6242	-28.7441	3
838	31.7404	-20.3788	3
839	27.0952	-13.3464	3
840	27.6511	-28.2298	3
841	26.9227	-28.4782	3
842	33.8324	-21.5881	3
843	34.3037	-21.9453	3
844	33.092	-22.977	3
845	34.3224	-24.4388	3
846	17.6448	-2.62295	3
847	34.9878	-25.2809	3
848	31.3557	-20.4916	3
849	27.424	-27.2986	3
850	33.636	-19.2198	3
851	27.2078	-28.7454	3
852	10.1562	-3.91349	3
853	27.4696	-28.7254	3
854	26.2582	-26.8957	3
855	32.8948	-22.7047	3
856	27.3533	-27.7569	3
857	28.0197	-29.1644	3
858	27.2307	-28.4019	3
859	28.0596	-16.5365	3
860	26.3866	-27.9503	3
861	-14.6309	-0.361283	2
862	-25.3704	-5.32952	2
863	12.4024	-1.78275	3
864	-23.9246	-2.36774	2
865	4.23808	-2.53571	3
866	-23.8667	-2.09544	2
867	-19.6971	-2.35768	2
868	-26.1748	-4.12289	2
869	26.8267	-4.55066	3
870	-22.9062	-2.48829	2
871	-18.7976	-1.79546	2
872	17.7547	29.3742	1
873	-26.4585	-4.67617	2
874	26.0404	-10.3829	3
875	32.4239	-21.7053	3
876	31.4309	-20.8455	3
877	26.3569	-27.4405	3
878	25.0099	-17.4999	3
879	25.2647	-25.7117	3
880	33.6128	-23.6705	3
881	32.3748	-21.3186	3
882	27.4444	-28.0703	3
883	27.2985	-27.6363	3
884	32.1269	-19.5899	3
885	33.5537	-23.529	3
886	27.4707	-27.4724	3
887	33.4315	-20.8863	3
888	25.3514	-7.54455	3
889	34.5084	-23.5584	3
890	26.3726	-26.1401	3
891	31.9711	-19.7682	3
892	27.5146	-23.1517	3
893	19.1027	33.6652	1
894	20.0588	33.723	1
895	26.9227	-28.0698	3
896	27.7568	-11.7072	3
897	24.7622	-7.42152	3
898	8.58386	2.91676	3
899	8.47535	2.77372	3
900	23.0369	-9.39631	3
901	27.5514	-28.4604	3
902	34.0558	-24.1745	3
903	33.1895	-20.0566	3
904	-19.6617	-1.59189	2
905	27.1407	-27.9624	3
906	33.6496	-22.0464	3
907	21.9063	31.0522	1
908	18.6036	30.5756	1
909	24.3493	2.08009	3
910	18.8228	33.1119	1
911	15.8	23.3162	1
912	19.5818	32.3954	1
913	27.9044	-11.4816	3
914	21.7613	18.1691	1
915	30.8724	-11.1987	3
916	21.9281	18.1374	1
917	-19.4268	-1.72549	2
918	21.6287	-17.183	3
919	-20.3701	-0.842719	2
920	30.4757	-11.7553	3
921	-24.9499	-3.15547	2
922	21.9015	32.0948	1
923	27.2848	-28.4858	3
924	18.1013	32.9056	1
925	26.9408	-27.5217	3
926	19.0927	32.7009	1
927	34.1664	-24.6862	3
928	26.2661	-27.261	3
929	28.7101	-6.65406	3
930	28.2596	-6.89191	3
931	21.3209	32.9581	1
932	21.192	32.1902	1
933	28.5552	-5.75178	3
934	-4.601	-2.00143	2
935	-1.49927	16.2991	1
936	29.1428	-6.95444	3
937	30.0587	-6.83659	3
938	29.0915	-7.14505	3
939	28.0201	-6.52381	3
940	9.37199	10.3095	1
941	21.6121	-4.27398	3
942	27.372	-29.108	3
943	10.1386	10.7541	1
944	9.35318	9.71457	1
945	21.76	-4.15395	3
946	9.60873	10.8543	1
947	29.5224	-6.46613	3
948	17.3681	-2.70116	3
949	23.4269	32.8898	1
950	7.61335	8.15051	1
951	19.4174	0.470282	3
952	20.0165	-0.439301	3
953	19.4797	33.0611	1
954	17.8458	30.8408	1
955	29.8448	-6.7458	3
956	35.1896	-24.67	3
957	30.1579	-18.0559	3
958	21.3718	32.5996	1
959	4.51881	5.59545	3
960	19.8928	-3.35692	3
961	28.6078	-14.8444	3
962	28.2844	-6.32147	3
963	27.5072	-5.61601	3
964	24.5053	32.8553	1
965	22.6446	34.2053	1
966	13.7465	-1.48726	3
967	31.7777	-7.78915	3
968	32.4914	-16.8316	3
969	31.3357	-7.33129	3
970	29.4967	-14.7457	3
971	20.267	33.4757	1
972	-25.0159	-3.12542	2
973	21.8557	-2.73651	3
974	22.6957	-4.41521	3
975	29.4741	-18.1689	3
976	24.0369	-6.00414	3
977	20.1255	-7.59874	3
978	15.009	-0.82436	3
979	21.1156	-21.5062	3
980	24.8986	-9.94907	3
981	25.2106	-26.8052	3
982	31.9215	-22.64	3
983	28.9871	-18.8909	3
984	23.7835	-16.6291	3
985	7.12012	6.30356	3
986	24.2418	-16.041	3
987	20.601	-20.1915	3
988	20.9447	-20.0603	3
989	13.5695	0.612422	3
990	-17.2813	-1.13812	2
991	18.2658	-6.90823	3
992	10.9387	-1.66198	3
993	7.75145	0.855957	3
994	18.6275	30.1428	1
995	16.7308	29.9899	1
996	14.7905	29.1645	1
997	17.5735	32.5362	1
998	26.9298	-27.1867	3
999	26.3605	-25.9512	3
1000	7.75658	0.110728	3
1001	24.0911	-9.91176	3
1002	25.2376	-26.2484	3
1003	22.2197	-7.96861	3
1004	26.4975	-27.2373	3
1005	3.33534	7.02263	1
1006	-18.1299	-1.75813	2
1007	24.2005	33.5932	1
1008	29.2899	-6.91004	3
1009	-28.6758	-3.15394	2
1010	-29.9132	-1.55355	2
1011	19.8684	-8.14682	3
1012	18.5273	23.5257	1
1013	-26.2047	-2.63505	2
1014	21.555	32.4207	1
1015	10.0093	-4.52352	3
1016	18.9935	-3.37277	3
1017	-25.7384	-1.40669	2
1018	-23.2496	1.2746	2
1019	-24.0201	0.257736	2
1020	-19.8845	1.67432	2
1021	-16.0829	-0.172093	2
1022	-26.001	-1.26316	2
1023	-24.4143	-0.00793449	2
1024	27.749	-10.7694	3
1025	20.556	-1.31617	3
1026	20.4883	-0.836196	3
1027	19.7904	-2.10359	3
1028	19.0222	33.7468	1
1029	14.7536	25.4538	1
1030	19.529	33.9681	1
1031	21.2374	1.63493	3
1032	21.8242	21.4488	1
1033	10.7096	3.35906	3
1034	19.6988	34.2313	1
1035	29.1042	-17.999	3
1036	-26.0507	-0.609474	2
1037	21.2264	-3.13186	3
1038	19.0143	-6.27128	3
1039	19.4498	34.3943	1
1040	-14.0804	-1.41222	2
1041	-15.8906	-3.20027	2
1042	-18.1469	-0.607127	2
1043	-12.3316	-2.11113	2
1044	16.5868	-16.3841	3
1045	15.5183	-7.09975	3
1046	-27.8576	-0.247015	2
1047	-26.3438	-3.35991	2
1048	-6.89493	0.142364	2
1049	-27.1069	-3.35309	2
1050	-26.6555	-2.78279	2
1051	-24.8092	-1.36049	2
1052	-26.6503	-3.50589	2
1053	13.8263	-1.8922	3
1054	25.2584	-12.1121	3
1055	-27.2028	-1.96105	2
1056	-23.6999	-1.57168	2
1057	-23.2806	-1.67778	2
1058	-26.307	-1.91608	2
1059	-29.5329	-0.884778	2
1060	-28.1193	-0.707707	2
1061	-26.1518	-3.20054	2
1062	-26.6573	-3.29048	2
1063	12.7541	-2.46515	3
1064	-19.9539	-1.17334	2
1065	22.9034	-9.82433	3
1066	25.7814	-12.8726	3
1067	-0.674057	-1.81544	2
1068	-5.54574	4.34617	2
1069	-18.6656	-1.30879	2
1070	-28.4243	-0.52445	2
1071	-3.11092	2.58321	2
1072	-26.4082	-5.24457	2
1073	21.1123	-4.6748	3
1074	-24.8862	-0.909584	2
1075	10.3381	3.07899	3
1076	5.8535	-0.420845	3
1077	20.2853	21.5968	1
1078	-24.5685	-2.69075	2
1079	15.6741	15.3831	1
1080	-24.474	-2.89998	2
1081	-18.8579	-1.24549	2
1082	19.8549	23.2312	1
1083	20.0902	33.0307	1
1084	20.1212	17.715	1
1085	15.8859	23.6776	1
1086	23.2448	24.2332	1
1087	15.9452	20.0362	1
1088	19.5637	24.2531	1
1089	-21.077	2.47432	2
1090	8.88819	8.61382	1
1091	30.2465	-9.17165	3
1092	-20.6739	-1.57237	2
1093	-20.0599	0.630701	2
1094	20.6486	19.8967	1
1095	-1.93098	7.52441	2
1096	19.6667	27.8951	1
1097	20.3314	27.5589	1
1098	2.24866	7.72013	1
1099	-24.858	-2.17807	2
1100	25.5621	-10.9638	3
1101	-1.99199	7.24497	2
1102	-25.6418	-3.96589	2
1103	24.9872	1.82476	3
1104	22.1079	21.0833	1
1105	-23.6291	-2.92359	2
1106	16.2218	-2.98068	3
1107	-28.8074	-0.594986	2
1108	21.4226	32.9921	1
1109	3.82146	1.14348	3
1110	20.77	-0.458976	3
1111	16.0425	16.0085	1
1112	10.8584	1.00118	3
1113	19.0159	0.940186	3
1114	5.64187	3.503	3
1115	7.05342	3.97639	3
1116	-27.4236	-4.34155	2
1117	6.36723	2.9223	3
1118	8.24061	5.83143	3
1119	7.59378	3.32064	3
1120	6.66844	3.88537	3
1121	7.16212	3.68652	3
1122	-8.44136	6.92446	2
1123	7.32214	4.99402	3
1124	6.29672	2.40674	3
1125	-20.3027	-3.15074	2
1126	-23.0403	1.95812	2
1127	7.11211	4.32548	3
1128	21.0555	1.39627	3
1129	14.3604	-1.99491	3
1130	-0.0735653	-2.72383	2
1131	-13.8399	-3.08253	2
1132	-21.3922	-1.69024	2
1133	20.9838	-1.45221	3
1134	-24.2513	-1.12569	2
1135	20.6943	-2.46546	3
1136	5.32996	6.64445	3
1137	-17.7319	-0.720009	2
1138	-14.7593	-2.44991	2
1139	-9.53272	1.02129	2
1140	-25.3504	-4.06163	2
1141	-24.6623	-2.97851	2
1142	-26.2208	-5.38144	2
1143	-14.4484	1.86539	2
1144	-25.3611	-5.08396	2
1145	-14.8161	1.79444	2
1146	21.2553	-1.97508	3
1147	16.1538	-2.68669	3
1148	-13.2116	-1.09973	2
1149	-15.2193	-3.17919	2
1150	-12.7659	0.426187	2
1151	-13.842	-1.62249	2
1152	-28.1439	-5.87633	2
1153	-27.7753	-2.00393	2
1154	-22.1799	2.36837	2
1155	-24.3306	0.57393	2
1156	-23.5547	-3.06801	2
1157	-15.9662	-2.27964	2
1158	-25.7136	-2.44902	2
1159	-23.2729	-1.21406	2
1160	-26.9146	-5.54985	2
1161	-26.4999	-4.68677	2
1162	-23.0283	-2.74915	2
1163	16.0449	-2.76483	3
1164	-19.9677	-1.1288	2
1165	-27.3157	-5.09615	2
1166	-27.2602	-5.68558	2
1167	-9.41606	2.5025	2
1168	-25.9164	-5.02098	2
1169	-26.589	-4.83052	2
1170	-26.7065	-5.42345	2
1171	-25.7887	-5.11147	2
1172	-26.0995	-4.47007	2
1173	-19.8886	-0.618747	2
1174	-27.733	-4.41824	2
1175	17.0277	-3.34784	3
1176	18.3367	-1.71069	3
1177	-15.9427	-2.24556	2
1178	-24.3757	-0.237625	2
1179	-26.4693	-5.35252	2
1180	-22.1313	-1.05786	2
1181	-21.1413	1.1202	2
1182	-12.3218	2.22677	2
1183	15.9648	-3.27069	3
1184	-26.1044	-3.5789	2
1185	-22.6511	-4.48886	2
1186	-26.5004	-5.08087	2
1187	-13.9995	-0.44169	2
1188	-18.0519	-2.07416	2
1189	-8.04164	3.8618	2
1190	-10.7466	3.51318	2
1191	23.4381	24.2343	1
1192	-26.976	-3.96594	2
1193	-23.9266	-1.36882	2
1194	-19.4159	0.178235	2
1195	26.347	-6.47865	3
1196	-27.6629	-3.61287	2
1197	-28.0742	-4.07851	2
1198	-24.7574	-4.67471	2
1199	10.1311	-6.33527	3
1200	-24.8196	-3.25706	2
1201	-26.6108	-5.31904	2
1202	-24.9961	-5.41613	2
1203	-15.2071	-0.559058	2
1204	-15.8429	-2.14309	2
1205	-15.6971	-0.213467	2
1206	-15.799	-0.423055	2
1207	30.526	-6.77907	3
1208	27.0946	-4.599	3
1209	-7.52991	0.694752	2
1210	-1.54194	2.27573	2
1211	-25.67	-4.90532	2
1212	-16.3242	-2.49769	2
1213	-0.790042	-1.88075	2
1214	-0.747462	2.6748	2
1215	-0.542921	-1.63482	2
1216	-26.8421	-6.46955	2
1217	14.3201	-0.805733	3
1218	-19.0422	-1.22454	2
1219	-26.1986	-4.74813	2
1220	26.4558	-27.2505	3
1221	-28.9181	-6.49799	2
1222	-28.6852	-5.85123	2
1223	-22.7	-4.12551	2
1224	26.1816	-5.86615	3
1225	3.13972	3.66463	3
1226	13.3066	-4.15013	3
1227	26.6571	-5.05949	3
1228	-26.352	-5.09764	2
1229	17.0126	-2.25149	3
1230	-22.2814	-3.27032	2
1231	-6.68277	0.371837	2
1232	-25.9039	-5.20766	2
1233	23.6102	-5.13957	3
1234	24.1206	-5.39658	3
1235	-25.1149	-3.59202	2
1236	-19.7024	-4.08923	2
1237	26.5388	-3.51349	3
1238	26.6387	-4.92711	3
1239	26.7556	-4.51622	3
1240	30.0964	-4.99918	3
1241	-0.96614	2.95336	2
1242	30.2211	-3.93059	3
1243	-24.6763	-2.91454	2
1244	-30.6394	-0.611446	2
1245	-9.62351	-0.361016	2
1246	-1.75552	2.86572	2
1247	-0.46838	2.80269	2
1248	-25.269	-4.69713	2
1249	26.6776	-5.14745	3
1250	16.7545	-3.28625	3
1251	-14.9307	-3.23083	2
1252	18.2109	-2.3626	3
1253	-8.52797	0.0813374	2
1254	-16.5012	-3.84468	2
1255	-21.6553	-2.37889	2
1256	-18.3275	-3.04529	2
1257	-23.7844	-5.4082	2
1258	-20.0428	-0.765587	2
1259	-17.7449	-1.12684	2
1260	-25.3199	-5.25513	2
1261	-15.3648	0.680324	2
1262	-12.6938	-0.18549	2
1263	-11.9143	0.294753	2
1264	2.07167	0.183244	3
1265	-2.85339	2.17534	2
1266	0.317348	-1.88159	2
1267	0.761368	-1.31184	2
1268	-0.663387	-1.39668	2
1269	-11.7402	0.310603	2
1270	-13.8981	1.22598	2
1271	-14.0379	0.409435	2
1272	-8.60531	0.532218	2
1273	-6.42811	1.42063	2
1274	-7.02539	0.500558	2
1275	-7.00277	0.404217	2
1276	-7.58463	1.99049	2
1277	-12.314	-0.206705	2
1278	-15.4017	-0.495711	2
1279	-14.6176	-0.0647228	2
1280	-24.4071	-1.11715	2
1281	-23.7399	-1.74035	2
1282	-8.19181	1.84054	2
1283	18.4383	-4.3885	3
1284	-23.5697	-0.919337	2
1285	-24.818	-1.33652	2
1286	-5.61179	2.23848	2
1287	20.4592	-8.35183	3
1288	-17.4962	-1.04219	2
1289	-21.5864	-1.50192	2
1290	18.6736	-1.05126	3
1291	17.0879	-7.55991	3
1292	-21.4117	-0.579602	2
1293	-23.1615	-1.23822	2
1294	-19.1225	-0.333827	2
1295	-23.6571	-0.284434	2
1296	-20.1541	-2.90217	2
1297	-14.1113	-2.11725	2
1298	18.7617	-2.20447	3
1299	-21.3003	-1.53044	2
1300	-20.8771	-1.21021	2
1301	-24.1744	-0.669864	2
1302	-20.2711	-2.95535	2
1303	-22.9413	-0.715785	2
1304	-21.9158	0.896402	2
1305	-15.2012	-0.738123	2
1306	-26.1506	-0.68234	2
1307	3.42662	-1.01452	3
1308	-16.3773	-0.415131	2
1309	20.8483	-8.63462	3
1310	-0.351871	-1.32168	2
1311	21.1241	-9.3185	3
1312	-19.4154	-0.810635	2
1313	11.7231	-0.657548	3
1314	24.0032	-10.2052	3
1315	5.87966	6.82645	3
1316	16.0607	-0.529595	3
1317	18.4435	-0.358742	3
1318	22.8672	-9.15435	3
1319	21.985	-9.8029	3
1320	24.1969	-8.32274	3
1321	-1.46625	-2.45428	2
1322	20.515	-6.8303	3
1323	16.0378	-7.40862	3
1324	19.5309	-8.74631	3
1325	20.9547	-7.63546	3
1326	25.2519	-10.4731	3
1327	-22.1786	-1.12876	2
1328	-0.586959	-1.77829	2
1329	-8.75712	3.08686	2
1330	-18.6821	0.573071	2
1331	-21.0909	-0.60627	2
1332	-18.8924	-0.479396	2
1333	14.0532	-3.38355	3
1334	-18.6974	-0.585207	2
1335	17.2692	-3.78556	3
1336	21.6007	-9.64598	3
1337	-11.8522	0.730272	2
1338	4.43175	1.83132	3
1339	3.25276	1.48137	3
1340	5.41387	1.95227	3
1341	4.02129	1.17221	3
1342	4.70609	1.6713	3
1343	-17.1167	-0.619137	2
1344	-15.2076	-1.65902	2
1345	-15.8206	-1.43027	2
1346	12.503	21.0224	1
1347	10.0573	-1.64576	3
1348	10.1204	-1.75525	3
1349	12.694	-2.7404	3
1350	-6.44093	2.41811	2
1351	18.3251	-6.74366	3
1352	8.47586	-1.41984	3
1353	-17.8039	0.291078	2
1354	2.71241	0.916423	3
1355	6.21409	1.32705	3
1356	16.5331	-17.2504	3
1357	3.26331	0.572877	3
1358	4.62818	1.68973	3
1359	4.21465	1.96982	3
1360	6.25812	0.309178	3
1361	4.07021	1.45009	3
1362	4.03337	0.998779	3
1363	5.45456	2.306	3
1364	4.36258	2.14813	3
1365	3.60757	1.72452	3
1366	4.74272	0.819902	3
1367	14.2347	-2.40134	3
1368	5.68995	-1.76339	3
1369	12.8298	-2.05015	3
1370	12.6401	-1.81708	3
1371	-6.91019	-0.867205	2
1372	-5.49389	-0.704155	2
1373	14.701	-11.2856	3
1374	-15.6241	-0.895752	2
1375	-0.20682	-0.35743	2
1376	-15.4038	-0.679196	2
1377	7.47638	3.02237	3
1378	13.1846	-2.40916	3
1379	1.21765	-0.636035	2
1380	0.834922	-1.54295	2
1381	3.89537	1.53052	3
1382	4.68136	2.02748	3
1383	4.4425	2.11009	3
1384	9.6667	-0.941528	3
1385	12.8575	-4.52258	3
1386	4.90171	1.89085	3
1387	4.37187	0.871919	3
1388	4.58554	1.35943	3
1389	3.82495	2.01427	3
1390	11.9272	19.0703	1
1391	12.2249	18.6716	1
1392	7.97892	-0.349089	3
1393	0.0927485	-0.572574	2
1394	11.5565	3.67505	3
1395	6.62141	5.90885	3
1396	10.2791	4.68474	3
1397	1.1204	0.582836	2
1398	11.6174	-2.44591	3
1399	-23.6423	-2.42331	2
1400	22.1369	31.768	1
1401	18.7733	19.91	1
1402	17.763	-1.8767	3
1403	16.9389	-3.42206	3
1404	8.17783	-0.867077	3
1405	-12.5649	0.461787	2
1406	4.97664	8.25277	1
1407	-14.3908	-2.65151	2
1408	-20.7793	-0.0814053	2
1409	-20.0612	-2.25473	2
1410	-20.0193	-2.18537	2
1411	-18.998	-1.67163	2
1412	10.5128	3.53639	3
1413	18.4074	-3.53212	3
1414	-24.1705	-2.57179	2
1415	-13.938	-1.31348	2
1416	-26.8801	-4.08724	2
1417	13.3918	-0.565049	3
1418	17.0285	-2.91715	3
1419	-25.8876	-2.61899	2
1420	-29.2456	-5.96694	2
1421	-18.7336	-2.42321	2
1422	-19.3909	-4.36399	2
1423	-19.7639	-2.32685	2
1424	-12.2032	-0.454473	2
1425	-24.0463	-0.739999	2
1426	-20.8158	-3.08899	2
1427	-21.2926	-0.441973	2
1428	-17.8283	-1.84136	2
1429	-17.1508	-1.05649	2
1430	-16.5385	-0.391062	2
1431	-0.537586	-2.85054	2
1432	-23.0433	-5.32826	2
1433	16.4647	-1.78854	3
1434	-11.2589	2.00926	2
1435	-21.2504	-4.50071	2
1436	-6.75509	3.56815	2
1437	-4.28012	2.76328	2
1438	15.8788	-2.98369	3
1439	-18.1689	-0.906834	2
1440	-22.6103	-0.54939	2
1441	-15.7465	1.98771	2
1442	-17.1217	-2.69814	2
1443	21.0374	21.7782	1
1444	-20.4276	-1.29388	2
1445	23.178	19.9847	1
1446	-25.3579	-2.80648	2
1447	-14.725	2.04805	2
1448	-24.8834	-1.03891	2
1449	-0.508821	-1.59451	2
1450	20.5115	-3.92311	3
1451	11.1979	-2.25493	3
1452	17.0448	-3.22884	3
1453	17.6268	20.461	1
1454	17.1161	-0.814589	3
1455	0.00882654	-2.12201	2
1456	18.4205	-4.12423	3
1457	-27.302	-0.904291	2
1458	-14.6016	-2.26099	2
1459	-25.6438	-4.11683	2
1460	15.881	-2.47676	3
1461	21.2027	-1.16848	3
1462	7.84944	-1.29871	3
1463	20.6242	21.089	1
1464	-20.5878	-2.38891	2
1465	-14.1988	0.314574	2
1466	-26.0115	-6.9138	2
1467	-13.2971	0.701416	2
1468	-26.6215	-1.15214	2
1469	-23.1363	-4.59533	2
1470	15.3899	22.6635	1
1471	-17.6442	0.540708	2
1472	-23.4217	-4.57087	2
1473	-23.3376	-1.52943	2
1474	-22.333	-4.70426	2
1475	6.30322	5.53641	3
1476	-23.5806	-2.08217	2
1477	-22.8145	-1.31305	2
1478	9.04181	-2.92987	3
1479	-27.257	-0.790854	2
1480	-18.7828	1.86166	2
1481	-23.8244	-4.92072	2
1482	2.64427	2.04403	3
1483	-14.1509	-1.6252	2
1484	25.6641	-14.4008	3
1485	21.4165	18.2745	1
1486	16.0096	-2.67906	3
1487	20.2903	22.5003	1
1488	-22.711	-3.88401	2
1489	-25.9316	-5.23819	2
1490	-22.4144	-2.74108	2
1491	5.82697	0.868597	3
1492	8.66494	2.26727	3
1493	16.0712	-0.569961	3
1494	-22.3889	-2.28818	2
1495	23.0138	-8.32341	3
1496	20.2846	27.7228	1
1497	-22.8857	-2.54701	2
1498	13.4595	19.4639	1
1499	10.0869	-2.16693	3
1500	26.3346	-4.32505	3
1501	0.81274	-0.0581121	2
1502	24.9734	8.23917	3
1503	20.7292	28.8225	1
1504	29.9049	-8.49901	3
1505	14.9265	-2.42825	3
1506	25.6045	-8.12426	3
1507	26.7405	-5.2392	3
1508	28.8801	-14.7602	3
1509	27.8756	-5.74252	3
1510	30.4408	-5.6801	3
1511	13.0006	-10.9411	3
1512	27.597	-7.73433	3
1513	-20.1544	-2.12549	2
1514	26.9297	-28.2192	3
1515	19.6202	32.8722	1
1516	16.8279	-16.4962	3
1517	11.1749	0.8002	3
1518	32.4215	-23.7045	3
1519	10.9913	-1.46787	3
1520	20.0646	-13.0936	3
1521	20.596	-15.0328	3
1522	11.7588	10.8775	1
1523	33.9976	-24.328	3
1524	24.3545	34.0884	1
1525	-29.0066	-5.07388	2
1526	27.8974	-3.80166	3
1527	-20.929	-0.199641	2
1528	19.0756	33.9901	1
1529	-13.2067	-1.30215	2
1530	-22.149	-1.08461	2
1531	24.009	-8.61185	3
1532	19.5281	30.1569	1
1533	26.515	-26.5626	3
1534	33.4261	-22.2695	3
1535	22.7468	-9.53576	3
1536	12.7479	-1.22017	3
1537	7.08891	11.4693	1
1538	20.0949	29.7754	1
1539	26.3962	-27.0181	3
1540	26.7727	-10.2204	3
1541	13.7457	-2.41307	3
1542	26.6176	-27.1588	3
1543	25.7226	-26.953	3
1544	25.9434	-26.7998	3
1545	8.00074	1.05235	3
1546	18.803	32.3923	1
1547	32.8061	-22.5961	3
1548	27.0657	-27.4626	3
1549	-18.7358	-1.25719	2
1550	-19.2649	-1.10234	2
1551	20.6263	18.4211	1
1552	17.2114	-3.43943	3
1553	29.6872	-14.9023	3
1554	23.4569	-6.46061	3
1555	-23.9591	-0.259669	2
1556	-24.7924	-0.0724725	2
1557	-19.1905	-1.10467	2
1558	22.0131	22.0953	1
1559	22.0283	21.9934	1
1560	25.9946	-26.8572	3
1561	25.8687	-27.0682	3
1562	-15.0694	-0.687027	2
1563	20.25	26.0416	1
1564	25.0896	-10.5586	3
1565	25.876	-10.5992	3
1566	29.1288	-4.70632	3
1567	13.9441	11.071	1
1568	-23.7377	-0.817041	2
1569	4.25744	2.2379	3
1570	-24.947	-1.48551	2
1571	25.7538	-26.2437	3
1572	-23.9074	-4.31632	2
1573	21.9417	22.7316	1
1574	8.19536	-18.7186	3
1575	-19.4314	-0.832012	2
1576	10.4004	-0.987896	3
1577	-23.4149	-4.61471	2
1578	21.6609	21.7404	1
1579	-24.3627	-4.85554	2
1580	22.3127	22.2194	1
1581	-23.4422	-4.52771	2
1582	21.4826	30.2323	1
1583	25.0905	-6.89675	3
1584	16.515	-1.38726	3
1585	23.5937	-6.70293	3
1586	16.249	-4.26996	3
1587	-29.3382	-0.58816	2
1588	21.6779	-3.63911	3
1589	26.1886	-9.76913	3
1590	-25.587	-0.222842	2
1591	9.01732	6.04218	3
1592	8.18373	4.32532	3
1593	-24.2166	-4.24239	2
1594	-14.5027	-2.43135	2
1595	21.4382	21.5139	1
1596	-23.887	-4.13331	2
1597	12.1528	-1.92594	3
1598	8.56284	19.1203	1
1599	-24.3787	-4.41895	2
1600	-28.3451	-0.309836	2
1601	-29.4349	-0.703456	2
1602	-25.6748	-4.50506	2
1603	12.676	17.4805	1
1604	-25.4204	-1.0146	2
1605	-24.9026	-4.26425	2
1606	-19.5742	-4.33293	2
1607	-26.8974	-5.18468	2
1608	-27.1255	-5.0668	2
1609	-31.4006	-0.323035	2
1610	-23.5023	-1.15371	2
1611	-30.89	-0.324124	2
1612	-27.5551	-3.65547	2
1613	-14.6943	-2.91649	2
1614	-23.7043	-2.39764	2
1615	-21.511	0.56125	2
1616	17.2927	-1.30957	3
1617	16.8261	-2.32625	3
1618	-24.5199	0.693387	2
1619	-23.6793	-2.01804	2
1620	-29.2012	-0.539275	2
1621	-28.5516	-0.54645	2
1622	8.92171	18.8234	1
1623	-15.5301	-2.57544	2
1624	-28.5014	-0.535242	2
1625	-29.2029	-0.802519	2
1626	-16.7803	1.28164	2
1627	-29.2819	-0.465142	2
1628	-28.664	-0.478901	2
1629	-25.209	-2.37297	2
1630	-28.8689	-0.96597	2
1631	-26.6499	-3.2321	2
1632	-17.7341	1.5335	2
1633	-11.1345	-0.00719806	2
1634	-24.6819	-4.79365	2
1635	-28.975	-0.452739	2
1636	-29.2695	-0.257513	2
1637	-24.9193	-4.9228	2
1638	-25.2316	-1.99203	2
1639	-27.2299	-1.47348	2
1640	-23.047	0.807626	2
1641	-25.1501	-2.65124	2
1642	-29.0317	-0.910545	2
1643	-22.492	0.0513919	2
1644	-26.7725	-1.30719	2
1645	-26.1986	-3.33728	2
1646	-28.6073	-0.655333	2
1647	-25.9318	-2.86707	2
1648	-25.3642	-2.48616	2
1649	-27.4936	-0.673796	2
1650	8.50329	17.9756	1
1651	-20.3769	1.86222	2
1652	-18.9247	-1.04033	2
1653	-23.5763	0.330061	2
1654	-25.0317	0.305825	2
1655	23.8941	-10.9412	3
1656	28.0374	-10.7279	3
1657	-22.5953	0.035947	2
1658	-26.8823	-0.449137	2
1659	16.1608	31.3382	1
1660	20.1463	31.3305	1
1661	19.4515	31.9787	1
1662	19.5602	34.9169	1
1663	20.631	32.127	1
1664	18.7668	34.3817	1
1665	19.0084	30.9224	1
1666	18.7555	33.7466	1
1667	27.1006	-11.0135	3
1668	18.6998	34.5684	1
1669	19.3184	35.322	1
1670	-25.1797	0.876502	2
1671	20.9069	30.4663	1
1672	16.8855	-2.27081	3
1673	-24.8308	-3.22441	2
1674	11.1105	14.3161	1
1675	24.9044	-10.5442	3
1676	20.9085	20.5795	1
1677	-1.78513	9.60303	2
1678	29.3043	-7.06155	3
1679	17.327	32.2063	1
1680	13.739	-3.31976	3
1681	17.6633	15.8716	1
1682	12.8889	-1.05212	3
1683	14.1503	-1.67347	3
1684	18.8002	32.619	1
1685	19.0265	33.3569	1
1686	-29.2006	-0.422988	2
1687	-23.5819	-3.51158	2
1688	-21.1845	0.93911	2
1689	-21.1681	0.13411	2
1690	24.1801	8.1842	3
1691	22.4607	-3.7686	3
1692	19.9272	-3.62051	3
1693	23.2288	-3.66825	3
1694	-22.6785	-0.068123	2
1695	-28.6192	-4.62501	2
1696	-29.2762	-5.79803	2
1697	-27.8723	-4.12736	2
1698	21.7749	-5.38471	3
1699	16.5709	-2.51154	3
1700	-25.2269	-2.38734	2
1701	-28.8621	-5.78129	2
1702	-25.7494	-1.79193	2
1703	-19.993	-0.960726	2
1704	-14.6275	-1.97128	2
1705	-18.1649	-0.355912	2
1706	-16.7777	-2.62377	2
1707	-16.8298	-3.70298	2
1708	-15.0403	0.0857586	2
1709	-13.5448	-2.39047	2
1710	-12.9922	-1.31417	2
1711	-11.5919	-0.449009	2
1712	-14.8389	-2.11518	2
1713	-19.3849	-1.0588	2
1714	-25.3534	-5.36681	2
1715	-18.0322	-1.19606	2
1716	-20.8441	0.164734	2
1717	-24.8714	-5.24867	2
1718	-24.1011	-4.20449	2
1719	-10.1535	-0.282246	2
1720	-21.4288	-0.226937	2
1721	13.1019	-4.08847	3
1722	-24.5939	-2.5933	2
1723	-17.1714	0.44746	2
1724	-24.6421	-2.13525	2
1725	-14.6127	-1.51314	2
1726	-24.1904	-1.99173	2
1727	-21.0149	0.952115	2
1728	-21.2318	-3.07834	2
1729	-23.3956	-1.27745	2
1730	-29.5269	-5.30783	2
1731	-29.378	-5.53921	2
1732	-15.4622	-0.595564	2
1733	-18.3401	-2.88052	2
1734	-23.8915	-3.73162	2
1735	-23.6196	-2.57678	2
1736	-17.8341	1.28308	2
1737	-25.2422	-5.01459	2
1738	-27.8747	-4.6376	2
1739	-29.3597	-3.45827	2
1740	-25.3733	-0.405404	2
1741	-23.4841	-0.780626	2
1742	12.2355	-0.119993	3
1743	-19.7354	-0.89702	2
1744	-18.3613	-0.60606	2
1745	-28.0692	-0.0338994	2
1746	-15.6217	2.0489	2
1747	-16.1218	2.10241	2
1748	-27.3145	-4.27957	2
1749	-22.2723	-2.94189	2
1750	19.0769	-4.64674	3
1751	19.3433	-4.65337	3
1752	-15.0041	-3.43994	2
1753	-29.0276	-6.08327	2
1754	-21.2478	0.866898	2
1755	-20.2821	1.66803	2
1756	-21.7134	-0.700519	2
1757	18.2799	-4.707	3
1758	-25.545	-0.105367	2
1759	-23.0847	0.951752	2
1760	-21.6118	-1.25212	2
1761	-16.9556	-2.60615	2
1762	-23.0642	-1.59231	2
1763	-21.1954	-0.0302239	2
1764	18.4135	26.8522	1
1765	25.9338	-5.01571	3
1766	-19.093	1.11414	2
1767	-19.9308	-0.576296	2
1768	-12.1527	1.32581	2
1769	-23.3798	-2.93878	2
1770	-19.4902	2.21682	2
1771	-16.7932	1.60307	2
1772	-20.5198	-2.61863	2
1773	-17.764	1.34318	2
1774	-19.2288	1.95544	2
1775	-13.7635	0.866372	2
1776	-7.7176	1.00679	2
1777	-19.1805	0.746911	2
1778	-21.2266	-1.24994	2
1779	-15.0509	1.53584	2
1780	-17.6629	1.013	2
1781	-19.5482	2.26605	2
1782	-25.201	-4.70562	2
1783	-16.1743	1.35362	2
1784	-9.89076	0.898565	2
1785	-27.2115	-5.28237	2
1786	-26.4804	-4.6286	2
1787	-15.7244	1.07373	2
1788	-27.6726	-3.74952	2
1789	-24.5632	-2.059	2
1790	-26.1736	-5.33893	2
1791	-25.8048	-4.7404	2
1792	-21.1927	1.54794	2
1793	-26.6409	-4.90119	2
1794	-14.9214	-0.376381	2
1795	-25.7515	-4.58419	2
1796	-16.5276	1.40927	2
1797	-13.5266	2.43476	2
1798	-14.5403	1.19321	2
1799	-25.9775	-0.459196	2
1800	-8.86946	0.568641	2
1801	-28.1638	-4.83202	2
1802	21.2544	-2.19661	3
1803	-27.8787	-5.11837	2
1804	-20.2489	1.83601	2
1805	-22.4509	-1.17571	2
1806	-19.9421	-0.384536	2
1807	-15.3944	2.32365	2
1808	-15.7196	1.63583	2
1809	-15.0385	1.50923	2
1810	-7.52293	0.190798	2
1811	-26.0402	-4.94761	2
1812	21.4567	-3.80117	3
1813	26.3789	-28.1415	3
1814	-24.2288	-1.90411	2
1815	-28.3044	-4.943	2
1816	-26.764	-5.29517	2
1817	-20.7594	-0.833348	2
1818	-26.1161	-5.01642	2
1819	-25.665	-0.110486	2
1820	-20.0279	2.15102	2
1821	-25.8106	-0.0489323	2
1822	-25.8104	0.30549	2
1823	-20.6367	-0.34074	2
1824	25.849	-26.7874	3
1825	32.3279	-23.5142	3
1826	26.6258	-27.0039	3
1827	-26.2441	0.166891	2
1828	-7.41317	3.9996	2
1829	21.6258	-3.50895	3
1830	22.647	19.7652	1
1831	21.6652	-3.40696	3
1832	-16.2875	3.49546	2
1833	-19.139	3.19431	2
1834	-6.22128	3.42102	2
1835	-19.7338	2.50544	2
1836	-6.87064	0.794562	2
1837	-8.39849	3.40294	2
1838	-20.0229	2.84361	2
1839	-17.5178	2.75058	2
1840	-23.4796	0.598518	2
1841	-6.1443	4.73665	2
1842	-19.5633	-1.53724	2
1843	-9.04493	2.6061	2
1844	-5.17269	1.16587	2
1845	-6.89247	3.4479	2
1846	-20.0566	2.52407	2
1847	-15.1836	3.15833	2
1848	-7.12957	3.52683	2
1849	-22.3615	0.75004	2
1850	-25.636	-0.03036	2
1851	-11.9398	4.44237	2
1852	-6.40236	3.53036	2
1853	-19.6504	2.19545	2
1854	-5.44859	2.72463	2
1855	-6.88804	3.55736	2
1856	-18.0598	2.94462	2
1857	-9.25897	2.79882	2
1858	-25.8446	0.120612	2
1859	-23.6957	-0.0660656	2
1860	-6.52391	4.86454	2
1861	-22.6865	0.624421	2
1862	-7.15075	3.49513	2
1863	-11.2521	2.51498	2
1864	-7.28215	3.9609	2
1865	-26.1226	0.0354804	2
1866	-6.2007	3.58288	2
1867	-11.0974	4.5039	2
1868	-7.16111	4.7329	2
1869	-4.30996	1.67111	2
1870	-25.3781	0.15017	2
1871	-24.8038	-0.498981	2
1872	-22.469	1.35409	2
1873	-7.90615	3.4859	2
1874	-19.1048	1.6385	2
1875	-6.72238	3.4972	2
1876	-13.0408	1.90354	2
1877	-14.1107	3.86873	2
1878	-5.5636	1.9168	2
1879	-15.6471	1.35341	2
1880	-0.734864	-2.16635	2
1881	-1.0619	0.0131311	2
1882	0.689236	-1.84016	2
1883	0.706631	-1.55244	2
1884	0.28584	-1.43209	2
1885	-12.5222	0.0553088	2
1886	-6.17052	4.14953	2
1887	-14.9457	-1.21482	2
1888	-16.7572	-0.314587	2
1889	7.43735	3.24359	3
1890	4.38245	2.13573	3
1891	-5.66008	-1.84299	2
1892	-15.1746	2.15526	2
1893	-15.815	1.34612	2
1894	-15.547	3.40306	2
1895	-23.1303	0.0344116	2
1896	-11.5173	2.45559	2
1897	-4.70759	1.14279	2
1898	-15.2753	2.8825	2
1899	-27.2164	-0.277168	2
1900	-28.3454	-1.64453	2
1901	-24.5614	-1.55457	2
1902	-25.1787	-0.948045	2
1903	-15.4164	0.274911	2
1904	16.5586	-2.99559	3
1905	-26.2662	-0.729028	2
1906	-27.2289	-1.96382	2
1907	-25.1173	-1.23538	2
1908	-28.8046	-0.554447	2
1909	-25.973	-1.2011	2
1910	-24.6311	-1.13911	2
1911	-27.0251	-1.23385	2
1912	-23.1957	-0.5164	2
1913	-14.4301	-1.34965	2
1914	-25.7644	-1.26709	2
1915	-25.3295	-1.13494	2
1916	-24.8681	-0.0937468	2
1917	24.4307	-7.71849	3
1918	-21.6721	0.276051	2
1919	-12.0472	0.79224	2
1920	15.97	-3.80418	3
1921	-16.4489	1.20628	2
1922	17.6375	-2.49694	3
1923	14.3354	-7.46795	3
1924	23.9191	-9.88544	3
1925	24.0984	-9.75408	3
1926	23.8096	-8.81285	3
1927	24.9114	-10.418	3
1928	27.8003	-11.4196	3
1929	-23.7221	-2.89032	2
1930	-28.6612	-1.17563	2
1931	-27.9174	-0.522411	2
1932	26.7507	-11.5636	3
1933	21.1289	-4.56282	3
1934	-25.6933	-1.18278	2
1935	-24.7481	-1.42492	2
1936	17.9816	-7.36629	3
1937	-22.161	-1.77664	2
1938	-24.3754	-1.9504	2
1939	-24.931	-0.693478	2
1940	-25.5244	-0.496971	2
1941	-28.8654	-0.698659	2
1942	26.0528	-11.4825	3
1943	19.1445	-2.13418	3
1944	14.5041	-6.82497	3
1945	-22.3965	-0.0830471	2
1946	16.233	-3.39136	3
1947	-28.4704	-6.61606	2
1948	-27.8499	-6.52176	2
1949	24.075	-10.4125	3
1950	-26.051	-1.42478	2
1951	24.9898	-8.15553	3
1952	24.5525	4.04831	3
1953	-23.5791	-0.473884	2
1954	14.7143	-7.4426	3
1955	22.713	-10.4559	3
1956	23.2002	-7.9055	3
1957	0.488492	-5.08172	2
1958	27.0315	-11.922	3
1959	27.4824	-10.8576	3
1960	-26.664	-5.49064	2
1961	27.5446	-11.0481	3
1962	24.8651	4.56504	3
1963	-22.9708	0.729505	2
1964	27.3544	-11.4358	3
1965	-11.1713	3.62768	2
1966	-13.1106	3.38582	2
1967	-19.4715	2.10685	2
1968	-13.8643	3.40659	2
1969	-12.5704	3.48382	2
1970	17.3215	31.1146	1
1971	15.4459	-6.39387	3
1972	-11.2321	4.42241	2
1973	12.6264	-3.05511	3
1974	-27.8939	-0.0303964	2
1975	-7.8642	6.12475	2
1976	-4.29234	4.01618	2
1977	-29.2928	-0.276301	2
1978	-19.4009	2.33831	2
1979	-7.35309	5.01317	2
1980	15.3885	-6.51334	3
1981	-19.6806	0.709675	2
1982	-26.7533	-1.41428	2
1983	-27.7723	-2.26802	2
1984	-6.96746	4.93907	2
1985	-14.0011	2.94737	2
1986	-13.9407	3.86019	2
1987	-25.5564	-2.96089	2
1988	0.347522	-2.99222	2
1989	-26.2606	-2.89422	2
1990	-15.3324	3.87308	2
1991	-14.4177	3.40938	2
1992	-15.5552	4.45462	2
1993	-21.4749	2.5945	2
1994	-12.7634	2.10342	2
1995	-25.3915	-1.09899	2
1996	-3.16512	2.87596	2
1997	-19.1732	1.08974	2
1998	3.15133	3.29713	3
[truncated: 1 more rows]

## Sheet: Table S3
accession	PCA1	PCA2	cluster
0	16.1955	-3.16195	2
1	14.4041	19.7127	18
2	11.1499	-0.535281	57
3	27.828	-16.3631	95
4	20.7732	26.3922	86
5	7.96076	12.8033	13
6	6.75374	7.72398	54
7	18.6495	-2.98734	66
8	-20.8023	-4.24308	34
9	9.66927	-4.02348	37
10	20.7098	20.5727	71
11	-13.1942	-0.129373	43
12	18.61	-3.63874	66
13	16.1075	-1.22973	92
14	20.715	-3.81485	24
15	18.338	-0.881528	20
16	9.72487	3.76093	35
17	-8.45504	4.9346	5
18	19.9407	-3.56097	66
19	12.2083	-2.98292	32
20	25.7929	-6.59971	62
21	13.1023	-0.485682	81
22	18.8868	-3.33864	66
23	8.32461	1.76775	85
24	22.2435	-8.29722	12
25	-19.3651	-4.0755	34
26	16.1499	25.9076	69
27	10.7176	-1.38116	57
28	17.7726	-3.5762	66
29	-2.27951	-0.699031	78
30	-7.48028	3.74789	5
31	-8.46694	4.25477	5
32	-22.9564	-2.15437	1
33	-23.2329	-2.05157	1
34	-22.2146	-3.6483	34
35	-20.0388	-1.11572	16
36	25.6551	-4.51422	23
37	27.2926	-6.60113	62
38	-11.0642	-1.83411	43
39	-21.3571	-0.799335	64
40	-21.2756	-1.61157	64
41	16.6117	-7.65883	93
42	12.6837	-0.878425	57
43	-28.2169	-5.55766	15
44	-29.4937	-4.53051	15
45	29.1762	-5.46762	88
46	-4.31061	-3.40436	11
47	25.0241	-9.14068	41
48	-27.0129	-1.0254	67
49	-23.6814	-3.14113	1
50	5.07797	-3.77644	56
51	-0.396018	-2.85413	78
52	-25.4867	-5.0619	63
53	-23.7239	-2.18913	1
54	-11.1168	2.723	94
55	-11.5991	2.88933	94
56	-10.9237	-0.421277	43
57	1.97969	-0.106085	99
58	-26.5079	-4.31577	63
59	-16.8914	-0.949229	47
60	12.009	-1.13516	57
61	-23.4788	-0.54596	55
62	-19.6486	1.75984	73
63	-22.5913	-0.00129946	55
64	-19.1828	0.631032	73
65	3.29571	-7.22782	56
66	-23.2513	2.09381	29
67	26.176	-5.59903	62
68	-14.3053	-3.04549	65
69	-27.9808	-1.89439	67
70	23.7204	4.06792	80
71	-17.7404	0.849099	89
72	-17.3035	0.78099	89
73	14.4783	-3.75807	32
74	23.4528	-10.4299	41
75	13.7282	-5.65846	93
76	-22.7101	-0.924658	55
77	12.2645	-0.827975	57
78	16.5217	-7.03676	93
79	-23.1092	-1.00803	55
80	-25.4501	-0.646588	25
81	-25.272	-2.51373	46
82	29.3834	-6.59758	88
83	26.3068	-6.87647	62
84	28.074	-4.37817	23
85	26.7026	-4.81113	23
86	13.6007	-0.834676	81
87	-26.244	-4.84677	63
88	-17.5644	1.28712	89
89	-28.7341	-0.597872	91
90	-26.0269	-5.08489	63
91	17.2608	-2.33228	2
92	17.7537	-4.24512	66
93	-25.5769	-4.49931	63
94	22.4578	-10.4131	74
95	-10.1857	1.27288	77
96	-15.5951	-0.876529	9
97	5.66912	1.7906	7
98	-24.6473	-1.06306	60
99	-26.6222	-1.63206	67
100	-16.5248	1.10526	89
101	-28.7434	-0.648445	91
102	-27.614	-0.490951	67
103	4.07822	2.318	7
104	12.3469	-0.955148	57
105	4.25269	3.40224	7
106	2.52058	0.995573	99
107	4.30682	2.17212	7
108	-23.5905	-1.564	1
109	12.7674	-0.989698	57
110	12.8177	-3.99434	32
111	21.8882	-3.3805	24
112	-23.9244	-2.0986	1
113	8.30113	-2.46018	19
114	-25.0163	-2.32153	46
115	-12.4602	0.302007	43
116	1.68436	1.90531	99
117	5.80074	2.06117	7
118	22.4028	-4.23476	24
119	-29.1675	-0.60387	91
120	20.4274	18.9865	98
121	-25.3423	-2.39835	46
122	-8.67251	4.39778	5
123	25.4575	24.49	30
124	21.515	32.9802	27
125	29.0084	-5.72335	88
126	1.43701	1.59879	99
127	13.2292	23.3578	69
128	-21.1993	-0.67636	64
129	-18.1349	-1.51418	47
130	-15.278	-0.681102	9
131	2.13076	2.48438	99
132	1.66227	2.90273	99
133	14.2056	-0.967908	81
134	-0.871015	8.21991	10
135	-19.15	-2.26968	16
136	1.94947	2.38994	99
137	-19.4159	-0.892714	16
138	-20.2834	-2.66354	34
139	13.8039	25.409	69
140	17.1323	24.141	45
141	14.8443	19.5199	3
142	-17.0471	-1.01903	47
143	-22.7083	-0.980493	55
144	-22.9325	-1.1726	1
145	-28.2074	-0.231053	91
146	-18.5512	0.133124	89
147	-21.8169	-2.81452	34
148	0.694633	0.558742	99
149	-19.8255	-2.38988	16
150	-23.5967	0.0884371	55
151	-27.6581	-6.04469	15
152	-23.9459	-1.46012	1
153	-24.3498	-1.12324	60
154	-22.719	0.508682	55
155	-16.2167	-1.89522	47
156	-25.2657	-0.740118	60
157	19.336	-3.25681	66
158	18.6206	-2.47527	66
159	17.0265	-1.65413	92
160	-24.1397	0.336175	55
161	24.1257	-5.52275	84
162	-24.9174	-0.738593	60
163	-25.2293	-0.74748	60
164	-23.7555	-0.367329	55
165	-25.5875	-0.35079	25
166	-26.3754	-4.08312	63
167	-20.8986	-4.09145	34
168	-20.6001	-4.0353	34
169	-19.3078	-1.0553	16
170	-22.5094	-1.261	64
171	-14.0722	1.64094	52
172	-22.5931	-1.25326	1
173	-17.0962	-3.30961	97
174	-21.7119	-4.75261	34
175	-20.3529	-3.1364	34
176	-21.76	-4.46209	34
177	-20.6318	-0.332234	64
178	16.3309	-1.93449	92
179	-16.5946	-0.675615	47
180	-19.8148	-1.97342	16
181	19.8582	-3.85695	66
182	14.8847	-2.84757	32
183	18.3955	-4.1593	66
184	19.5579	-3.98389	66
185	24.5134	-6.8391	84
186	-18.5295	-1.90098	16
187	-19.1738	-1.81504	16
188	-0.720475	8.2776	10
189	-20.7712	-2.71836	34
190	-21.714	-0.328974	64
191	-15.3223	-0.443971	9
192	13.4783	-0.727495	81
193	15.8481	5.29786	61
194	-17.4302	-1.04996	47
195	-3.06327	-3.39777	11
196	-3.16075	-2.88563	11
197	-21.9403	-4.64725	34
198	-19.348	-2.703	16
199	27.1076	-5.84783	62
200	26.8651	-6.43967	62
201	11.2478	22.0312	18
202	13.1743	24.5277	69
203	9.49301	22.9289	18
204	-15.7293	4.87951	33
205	7.74098	10.3234	13
206	-22.296	-1.40687	64
207	7.09578	8.29068	54
208	-20.6191	-0.763012	64
209	-25.9567	-0.790848	25
210	-1.65662	-2.63234	78
211	6.68928	6.7365	54
212	-21.3222	-2.75875	34
213	20.8196	-2.79662	83
214	-27.2466	-4.57255	63
215	-5.81734	-12.6003	68
216	-1.10107	2.60964	90
217	-18.5572	-4.4843	97
218	-20.7435	-5.19512	34
219	-21.9855	-3.07844	34
220	-22.0846	-5.02936	58
221	-13.4026	-2.54203	65
222	-15.6002	0.554799	52
223	19.6556	17.2481	98
224	-24.4512	-3.12288	46
225	16.1141	13.6414	28
226	15.0393	13.5223	28
227	7.51164	7.07914	54
228	20.4167	-9.02041	74
229	-0.73014	-3.84611	49
230	-3.06759	6.61064	44
231	-19.7295	-1.64198	16
232	0.190818	-4.89134	49
233	-25.4899	-1.32129	60
234	-18.645	-1.31074	16
235	-19.7279	-4.29172	34
236	5.03753	-3.03813	56
237	24.2704	-8.87613	12
238	-2.97912	9.21353	10
239	16.912	3.11091	61
240	6.41152	-1.77427	85
241	24.1199	-4.75411	84
242	19.6543	-0.477118	20
243	-11.2862	1.20069	94
244	25.562	-10.2899	41
245	22.0632	4.27363	80
246	-23.7628	-2.24092	1
247	1.86626	2.27643	99
248	-23.4746	-4.86381	58
249	11.1648	-1.7685	57
250	-22.6537	-3.12762	1
251	9.60752	-0.848838	19
252	-15.6392	-0.00499552	9
253	-23.8587	-4.67168	58
254	-16.9546	0.25982	89
255	23.6038	-7.70967	12
256	2.54881	-5.76497	56
257	-22.2359	-1.91208	1
258	-19.0205	-2.15977	16
259	-16.1451	-2.33542	65
260	-19.4632	-1.19279	16
261	-21.3299	-2.97114	34
262	1.86137	9.44844	10
263	7.66936	8.41921	54
264	-21.5712	-0.745757	64
265	-24.0839	-5.00662	58
266	-20.1215	-2.49959	34
267	-13.1519	-0.307007	43
268	27.2752	-7.80646	62
269	-15.2596	-1.48204	9
270	-7.95754	2.24761	77
271	-19.3356	-3.3098	34
272	-25.5036	-0.283228	25
273	-10.2838	1.67154	77
274	-8.02344	0.304142	38
275	-16.8997	-1.6519	47
276	-8.88596	1.25793	77
277	-16.196	-1.87565	47
278	-18.9938	-3.90769	97
279	-25.9048	-3.21677	46
280	-19.6854	-4.40324	34
281	-22.992	-4.54952	58
282	-22.2008	-3.62037	34
283	-20.6454	-2.9467	34
284	-19.8106	-2.69365	34
285	-22.6663	-3.92782	58
286	-17.3682	-0.599313	47
287	-17.0369	-1.2575	47
288	-22.24	-3.03399	1
289	-20.2878	-4.10195	34
290	14.9651	-2.25561	32
291	19.4124	-19.1281	59
292	-21.2934	-3.95476	34
293	-20.5398	-0.841327	64
294	-21.9835	-3.22888	34
295	-19.8196	-2.4359	16
296	11.328	-1.01213	57
297	-24.8109	-4.43314	58
298	-15.3673	-3.02934	65
299	18.9196	-3.41288	66
300	-20.5953	-3.2034	34
301	26.268	-4.51295	23
302	27.2121	-6.71627	62
303	26.398	-6.74108	62
304	25.3096	-4.78649	23
305	-14.8629	-0.909917	9
306	-21.5907	-2.33158	64
307	-25.9201	-5.03811	63
308	19.1968	-2.74078	66
309	18.4554	-2.75901	66
310	-23.2548	-3.81272	58
311	-27.4812	-1.04885	67
312	3.68337	-2.72666	56
313	-21.4823	-2.93893	34
314	-24.2944	-3.50448	58
315	-18.1351	-0.761945	47
316	-19.7087	-2.79362	34
317	-25.5336	-5.37212	63
318	-24.845	-5.28859	58
319	-25.8797	-0.602647	25
320	-15.7027	-0.58803	9
321	-24.6437	-1.62856	60
322	-23.8546	-0.652224	55
323	-25.0729	-0.468198	60
324	23.4731	-4.68516	84
325	-18.6306	-3.23466	97
326	16.7436	-2.85894	2
327	-19.6802	2.22046	73
328	-23.5393	-1.12445	1
329	-27.4693	-0.339446	67
330	18.4454	-3.05803	66
331	-27.41	-4.56631	15
332	14.3939	-1.89854	81
333	-14.5513	-1.90001	65
334	-25.779	-1.14703	25
335	26.5478	-11.0672	72
336	-27.991	-6.43289	15
337	20.8692	-3.80877	24
338	-24.6173	-1.11694	60
339	21.0327	20.319	71
340	-17.1269	-1.59785	47
341	22	-2.9729	24
342	14.2102	14.2169	28
343	28.7125	-8.29955	6
344	20.9966	20.9732	71
345	18.6026	-3.06946	66
346	4.63574	-3.24281	56
347	20.7978	-2.51186	83
348	21.5649	20.5272	71
349	5.52224	7.50622	96
350	5.10924	6.69302	96
351	17.1856	22.7722	45
352	30.6944	-21.5146	14
353	-20.2795	-0.285916	16
354	22.0312	-3.41823	24
355	-1.41193	-2.34531	78
356	-26.6908	-4.37271	63
357	18.8353	-2.9722	66
358	-2.90343	-4.00181	11
359	-24.485	-5.42549	58
360	-1.59006	-4.3288	49
361	-14.1162	-3.06647	65
362	18.9043	-1.68944	20
363	8.66091	-3.94999	37
364	-3.61307	-3.4877	11
365	-0.595662	-4.23572	49
366	-0.591755	-4.85938	49
367	9.80654	-3.47882	37
368	-1.98713	-5.03338	49
369	-23.4975	-0.764616	55
370	-3.19247	-3.88082	11
371	9.18448	20.2175	79
372	-24.3164	-2.13375	1
373	-1.49904	9.64491	10
374	20.9977	-3.69595	24
375	-12.6083	4.44896	100
376	-22.6131	-0.542325	55
377	17.9337	-3.4568	66
378	-22.8818	-1.53438	1
379	-15.8595	-1.55905	9
380	-18.0112	-4.31065	97
381	-27.0757	-1.34238	67
382	-25.9547	-1.47412	60
383	-23.3258	-2.13882	1
384	-12.9027	-1.5356	43
385	-0.00440016	-4.81959	49
386	-3.6623	-3.98336	11
387	-2.16864	-2.42581	78
388	29.3321	-4.34319	88
389	-1.9179	-4.34	49
390	4.13703	0.244354	7
391	-17.3379	-0.876911	47
392	17.4	-3.03497	2
393	-21.2558	-0.1797	64
394	-19.7264	-0.638469	16
395	-4.07403	2.69614	82
396	11.2864	-2.39914	57
397	9.61655	-1.56087	19
398	7.03597	9.12164	13
399	17.152	-3.81189	2
400	-17.825	1.15187	89
401	-21.2869	-0.687182	64
402	-19.6248	-0.392358	16
403	-15.5567	-0.229365	9
404	-19.8086	-0.872634	16
405	-17.5601	-0.229382	47
406	12.7143	22.9441	18
407	15.6714	-3.09368	2
408	-22.595	-2.49591	1
409	-20.1145	-1.26042	16
410	16.7115	-2.82429	2
411	16.2064	31.4455	39
412	14.2463	-2.13972	32
413	24.8375	-6.04409	84
414	16.6485	14.2092	28
415	-17.0174	-2.31375	97
416	-16.8074	-1.61303	47
417	-19.9834	2.41859	73
418	-21.1822	-4.32291	34
419	-0.50959	7.77078	44
420	-9.36226	1.50081	77
421	11.1003	-0.445651	57
422	4.48288	3.42092	7
423	12.6263	19.106	18
424	-22.5386	-4.92558	58
425	15.5895	-0.906871	92
426	-20.0628	-2.91817	34
427	-19.2604	-4.10153	34
428	16.7405	-2.27768	2
429	-27.8811	-5.29978	15
430	13.0259	15.1092	51
431	-23.8524	-2.29936	1
432	18.4245	25.6124	86
433	-28.7909	-5.5104	15
434	18.0188	-1.87331	2
435	13.8801	-0.524471	81
436	6.60243	7.91002	54
437	14.3655	-1.68589	81
438	-23.3306	-0.716683	55
439	-0.802769	8.16804	10
440	-1.29108	9.31474	10
441	7.38042	1.02425	85
442	7.21025	0.943312	85
443	-18.4786	-3.80731	97
444	-20.7676	-3.65756	34
445	-0.592775	-2.10698	78
446	-0.272211	-1.80652	26
447	-2.49716	-2.42677	78
448	-1.99222	-2.00414	78
449	12.7944	-1.31513	57
450	-16.6801	-3.72009	97
451	-7.68007	-2.28379	38
452	0.501378	0.0942601	26
453	-23.1503	-4.98419	58
454	18.6145	-3.67628	66
455	25.4836	-7.70549	62
456	-16.7025	-0.565507	47
457	17.4748	-3.93666	2
458	-2.0889	-1.58786	78
459	-10.046	1.42743	77
460	-23.8322	-5.04226	58
461	-20.6436	-3.26329	34
462	-16.0031	-4.22865	97
463	-22.9722	-2.91883	1
464	-23.7608	-1.80695	1
465	-0.640224	-0.645976	26
466	-14.1056	0.922736	52
467	6.22825	2.3129	42
468	-18.0194	-1.73173	47
469	-11.3006	-0.212074	43
470	-14.8278	1.23225	52
471	-4.56716	-1.69511	11
472	-19.9934	-3.84721	34
473	14.3714	-1.27443	81
474	-21.416	-2.93211	34
475	-6.77813	0.213718	38
476	-20.5444	-1.31024	64
477	11.9175	-0.756997	57
478	-17.8185	-1.00915	47
479	-20.4847	-4.6235	34
480	-10.2117	-1.22836	43
481	12.3086	-0.136433	57
482	-14.2195	-0.617124	9
483	-0.358079	-1.07931	26
484	-0.164656	-0.875739	26
485	0.135844	5.44976	44
486	-2.52135	-0.283243	78
487	16.5483	-0.783874	92
488	15.5383	14.2718	28
489	-19.1287	-1.64161	16
490	-23.8895	-1.27653	1
491	-19.7761	0.0156642	16
492	14.928	-0.460028	81
493	16.9679	-3.14813	2
494	-12.1887	4.18596	100
495	-18.7615	-1.89582	16
496	-4.01092	14.6301	76
497	-13.7817	-0.198818	9
498	14.5804	-2.38391	32
499	-23.0772	-2.1099	1
500	-22.2605	-1.47855	64
501	20.0995	-2.45725	66
502	15.6827	-2.07582	92
503	28.8528	-8.29463	6
504	24.4225	-7.93143	12
505	26.7824	-5.02317	23
506	13.4031	-3.44569	32
507	-24.101	-1.07766	60
508	-2.80375	-2.13075	11
509	3.73557	-1.35269	56
510	-21.961	-5.73859	58
511	-18.4596	-0.294318	47
512	-20.5024	-0.489521	64
513	-19.3092	-0.757089	16
514	-21.4855	-0.808699	64
515	-13.9944	1.00083	52
516	21.148	-8.6681	74
517	26.0785	-10.8956	41
518	-1.21601	-3.10769	49
519	-1.44379	-3.33907	49
520	-3.52299	3.0784	90
521	19.838	20.7271	71
522	-1.36669	10.0126	10
523	9.33231	9.916	87
524	-1.17504	9.60122	10
525	14.6325	-2.64338	32
526	-16.8746	-0.688649	47
527	15.6495	-0.552104	92
528	18.1113	19.7579	3
529	13.8897	19.6507	18
530	-18.2199	0.366185	89
531	-1.48722	9.71136	10
532	-19.3361	-1.04843	16
533	-1.66099	-0.733019	78
534	15.0489	28.7508	39
535	-1.43366	-1.14849	78
536	-0.809313	-1.61707	78
537	14.5475	-2.70023	32
538	-15.2714	-3.02632	65
539	-1.37019	-1.07278	78
540	-2.15006	-3.53055	49
541	-24.7769	-1.02912	60
542	17.6443	32.0517	39
543	31.4611	-22.5368	50
544	29.912	-21.3286	14
545	-4.00926	-9.58818	68
546	11.4445	-0.359923	57
547	16.6387	-2.43454	2
548	-28.3064	-0.558364	91
549	-6.58544	4.62188	5
550	-15.8662	1.04961	52
551	-24.6763	-0.502807	60
552	-23.439	-4.1901	58
553	7.00807	9.57359	13
554	-24.0556	-1.083	60
555	24.2669	-6.67572	84
556	-0.535018	6.89883	44
557	-10.7857	5.10971	100
558	-24.2512	-2.5104	1
559	8.24386	8.38003	54
560	-0.22544	-0.379765	26
561	0.361787	-0.852788	26
562	-26.5238	-5.37985	63
563	-19.1079	-1.51715	16
564	22.8106	-10.9359	74
565	-15.5893	0.670547	52
566	0.28072	-2.79094	26
567	-22.2617	-1.55963	64
568	-22.735	1.53078	29
569	9.88598	9.49184	87
570	-1.80651	9.92338	10
571	7.69928	0.842153	85
572	6.26419	-1.04442	85
573	15.2419	30.2359	39
574	16.5172	31.033	39
575	16.5769	27.1246	69
576	3.31751	-0.543189	99
577	16.2022	-2.94594	2
578	20.0325	29.4192	8
579	24.9871	-25.5381	48
580	-19.333	0.207475	16
581	15.1836	-2.22208	92
582	10.6248	9.1673	87
583	-24.5833	-0.708844	60
584	15.5026	-3.20957	2
585	17.3944	32.4166	39
586	19.4509	29.3801	8
587	-11.8827	-1.89799	43
588	17.7093	-17.4031	17
589	21.7977	19.2225	71
590	28.5149	-8.3978	6
591	28.542	-7.11598	6
592	9.36764	-1.74319	19
593	26.3054	-26.8087	48
594	14.6794	16.7971	51
595	10.2321	10.3836	87
596	12.8401	14.475	51
597	16.7077	23.5409	45
598	10.1664	15.1507	51
599	20.9124	29.9107	8
600	18.5922	22.5006	45
601	9.42572	-0.77172	19
602	21.3769	25.8334	86
603	26.0786	5.22051	80
604	23.1835	19.2084	71
605	20.4282	-5.27761	24
606	22.106	-1.01996	83
607	30.305	-8.0896	6
608	21.845	22.8886	30
609	31.028	-8.82662	6
610	26.3595	-2.61404	23
611	30.2038	-8.82967	6
612	19.3592	25.1323	86
613	25.6302	-7.40535	62
614	25.6024	-5.76085	62
615	26.6533	-6.9545	62
616	28.053	-8.30489	6
617	27.2218	-6.43899	62
618	28.8602	-7.24893	6
619	22.2813	-5.64321	84
620	20.3992	17.996	98
621	27.3415	-6.01792	62
622	25.672	-6.33637	62
623	-0.307326	6.18399	44
624	27.6111	-8.00897	6
625	17.6955	21.9456	45
626	19.8369	27.7535	86
627	23.487	-0.626901	83
628	25.5522	-6.2784	62
629	25.805	-6.59856	62
630	26.0794	-6.07326	62
631	27.4726	-8.33376	6
632	27.0533	-8.05546	62
633	16.7325	-1.6393	92
634	27.6047	-0.0288771	23
635	26.1142	-7.68591	62
636	9.22591	-1.80049	19
637	15.9018	-1.70284	92
638	23.4636	-4.17268	84
639	14.5536	-0.48449	81
640	26.3042	-6.96949	62
641	22.4139	-0.854565	83
642	16.9	0.142579	92
643	20.8775	19.6581	71
644	-23.5153	-0.55643	55
645	19.3889	0.107202	20
646	18.5181	15.8216	98
647	20.356	-0.410086	20
648	-25.9153	-0.400353	25
649	22.7204	-5.88129	84
650	19.0094	-1.00195	20
651	22.2225	-1.55992	83
652	18.6545	-4.84024	66
653	-1.6528	9.69129	10
654	9.17779	-0.782074	19
655	27.8747	-7.75752	6
656	26.5894	-6.21366	62
657	-1.0273	9.13722	10
658	22.8166	21.7562	30
659	-1.46175	8.66001	10
660	22.2526	-7.05967	12
661	12.885	15.2708	51
662	5.10696	4.89117	96
663	15.0323	22.8214	45
664	18.5362	30.0667	8
665	16.2823	20.137	3
666	26.0629	-6.72836	62
667	16.0367	21.8095	45
668	7.30829	8.53999	54
669	-19.5157	-0.649704	16
670	24.569	-9.78565	41
671	-12.4566	2.63856	94
672	6.12047	5.95204	96
673	-0.922736	8.81407	10
674	-1.34816	9.0367	10
675	23.8961	-6.99413	84
676	23.307	-4.55633	84
677	28.8852	-8.42531	6
678	-1.39764	10.0508	10
679	-1.58007	10.076	10
680	26.9872	-6.24842	62
681	-28.484	-0.982599	91
682	18.9694	-4.73167	66
683	24.2122	23.5573	30
684	12.917	-3.14699	32
685	-1.11736	10.5846	10
686	-1.43496	9.94365	10
687	22.8909	-0.727847	83
688	30.0186	-7.08712	88
689	-28.0151	-0.397796	91
690	-1.82631	9.7924	10
691	19.129	19.9196	3
692	25.2644	-9.10314	41
693	-1.26121	10.8734	10
694	-1.52594	9.8892	10
695	-1.65211	10.063	10
696	-3.97759	12.9259	76
697	3.88416	10.756	13
698	-1.74127	10.4558	10
699	-0.732684	6.53584	44
700	22.1433	23.7426	30
701	-1.56125	9.48139	10
702	-1.45134	10.4751	10
703	-1.38526	10.3421	10
704	8.94209	-1.02147	19
705	-1.84816	10.8968	10
706	-1.71475	10.3646	10
707	-3.40177	-4.02383	11
708	22.3937	-5.89844	84
709	11.2983	20.0294	18
710	17.967	22.2618	45
711	-1.4118	9.81755	10
712	-19.3438	-1.45215	16
713	16.8096	29.8579	39
714	16.9616	32.8959	39
715	17.373	33.2371	53
716	17.0088	21.1495	3
717	23.8116	22.7015	30
718	23.0566	22.5249	30
719	15.5533	7.21909	61
720	26.8844	12.4943	21
721	29.5888	-7.12979	6
722	19.2949	27.8393	86
723	20.938	30.5405	8
724	-21.0608	-1.24898	64
725	18.368	22.6331	45
726	17.7656	30.7079	39
727	18.171	23.0961	45
728	18.1867	22.2262	45
729	16.0595	23.7988	45
730	4.58335	7.33009	96
731	5.6486	8.6341	54
732	25.6784	-9.80917	41
733	24.1138	-9.32348	12
734	22.9961	-4.94037	84
735	21.3986	-4.88433	24
736	15.5839	14.1704	28
737	19.8092	17.8631	98
738	20.8675	32.8591	27
739	27.4329	-5.74836	62
740	18.8587	-1.52433	20
741	8.98857	9.22082	87
742	27.7188	-2.3613	23
743	25.7287	10.1003	21
744	19.5338	30.2574	8
745	17.7928	-2.89964	2
746	20.0155	-0.458657	20
747	27.291	-4.3437	23
748	28.1244	-6.19526	6
749	14.8183	26.4519	69
750	18.167	22.7602	45
751	16.8194	30.5685	39
752	15.6722	23.8218	69
753	9.71124	9.60906	87
754	9.95546	10.6005	87
755	-1.87769	5.01131	44
756	7.62292	6.80741	54
757	7.72853	8.77815	54
758	12.2223	21.6123	18
759	17.5943	34.117	53
760	16.3292	23.4136	45
761	8.81987	3.94111	42
762	13.0044	21.9279	18
763	10.9846	1.0495	35
764	16.6441	3.25382	61
765	13.7415	24.4282	69
766	19.5172	33.1376	53
767	15.6901	30.9673	39
768	9.15957	10.1252	87
769	28.3114	-7.03356	6
770	20.0271	31.9299	8
771	16.5558	25.6116	69
772	28.5165	-6.97278	6
773	21.2678	32.2976	27
774	19.5483	30.5729	8
775	14.5284	23.676	69
776	17.7236	5.98297	61
777	31.0804	-6.49794	88
778	30.7219	-4.43317	88
779	22.0796	37.2695	27
780	30.8089	-5.93344	88
781	23.0781	22.9261	30
782	-20.8213	2.23447	29
783	-4.15407	-1.80694	11
784	36.139	-25.764	36
785	25.8553	-27.1575	48
786	32.7332	-22.1437	50
787	26.5833	-27.7956	4
788	22.1278	-7.46049	12
789	26.2796	-26.7597	48
790	16.7106	32.3626	39
791	19.1149	33.1497	53
792	-24.7373	-1.0972	60
793	32.9029	-23.4001	50
794	15.875	-2.79189	2
795	23.8137	-8.75741	12
796	26.1761	-26.6851	48
797	23.5911	32.2742	27
798	28.024	-12.6812	72
799	20.6294	-20.9137	59
800	10.218	2.43358	35
801	15.6353	-3.52066	2
802	24.9304	-26.4986	48
803	34.0413	-22.4506	50
804	32.7855	-21.527	50
805	10.943	1.47878	35
806	11.9959	-2.22688	57
807	26.1033	-27.4387	48
808	10.8118	0.911561	35
809	8.3937	1.08358	85
810	9.58976	1.65531	35
811	10.9548	1.74022	35
812	25.56	-3.94743	23
813	24.1648	-9.09683	12
814	24.4049	-9.12217	12
815	24.705	-8.32743	12
816	27.2923	-10.2923	72
817	20.7774	-20.3659	59
818	33.3794	-22.926	50
819	7.33435	1.32876	85
820	32.9484	-22.6524	50
821	26.6601	-26.9392	48
822	32.9849	-22.4507	50
823	7.20812	1.33559	85
824	10.132	2.02835	35
825	20.127	35.12	53
826	13.7212	-0.805012	81
827	25.9899	-18.1151	31
828	28.1472	-28.8604	4
829	33.5979	-20.0361	14
830	27.3079	-28.0971	4
831	16.8886	-3.29204	2
832	15.32	-3.6554	2
833	30.1137	-19.6784	14
834	27.303	-28.4512	4
835	27.4354	-28.3899	4
836	25.0169	-10.1024	41
837	27.6242	-28.744	4
838	31.7404	-20.379	14
839	27.0952	-13.3464	72
840	27.6511	-28.2297	4
841	26.9227	-28.478	4
842	33.8324	-21.5882	50
843	34.3037	-21.9455	50
844	33.092	-22.9773	50
845	34.3224	-24.4391	36
846	17.6448	-2.62286	2
847	34.9878	-25.2812	36
848	31.3557	-20.4918	14
849	27.424	-27.2985	4
850	33.636	-19.22	14
851	27.2078	-28.7452	4
852	10.1562	-3.91328	37
853	27.4696	-28.7253	4
854	26.2582	-26.8956	48
855	32.8948	-22.7049	50
856	27.3533	-27.7568	4
857	28.0197	-29.1642	4
858	27.2307	-28.4018	4
859	28.0596	-16.5367	95
860	26.3866	-27.9501	4
861	-14.6309	-0.361162	9
862	-25.3704	-5.32933	63
863	12.4024	-1.78281	57
864	-23.9246	-2.3679	1
865	4.23808	-2.5356	56
866	-23.8667	-2.09569	1
867	-19.6971	-2.35767	16
868	-26.1748	-4.12297	63
869	26.8267	-4.55075	23
870	-22.9062	-2.48848	1
871	-18.7976	-1.79576	16
872	17.7547	29.3742	39
873	-26.4585	-4.67615	63
874	26.0404	-10.3828	41
875	32.4239	-21.7056	50
876	31.4309	-20.8458	14
877	26.3569	-27.4403	48
878	25.0099	-17.5	31
879	25.2647	-25.7116	48
880	33.6128	-23.6707	50
881	32.3748	-21.3189	50
882	27.4444	-28.0702	4
883	27.2985	-27.6362	4
884	32.1269	-19.5901	14
885	33.5537	-23.5292	50
886	27.4707	-27.4723	4
887	33.4315	-20.8866	50
888	25.3514	-7.54457	62
889	34.5084	-23.5587	36
890	26.3726	-26.1399	48
891	31.9711	-19.7684	14
892	27.5146	-23.1517	48
893	19.1027	33.6653	53
894	20.0588	33.723	53
895	26.9227	-28.0697	4
896	27.7568	-11.7073	72
897	24.7622	-7.42149	12
898	8.58386	2.91702	42
899	8.47535	2.77397	42
900	23.0369	-9.39647	12
901	27.5514	-28.4602	4
902	34.0558	-24.1747	36
903	33.1895	-20.0568	14
904	-19.6617	-1.59218	16
905	27.1407	-27.9623	4
906	33.6496	-22.0468	50
907	21.9063	31.0522	27
908	18.6036	30.5756	8
909	24.3493	2.08024	80
910	18.8228	33.112	53
911	15.8	23.3162	45
912	19.5818	32.3955	53
913	27.9044	-11.4815	72
914	21.7613	18.1689	98
915	30.8724	-11.1988	72
916	21.9281	18.1372	98
917	-19.4268	-1.72539	16
918	21.6287	-17.183	59
919	-20.3701	-0.842924	16
920	30.4757	-11.7554	72
921	-24.9499	-3.15584	46
922	21.9015	32.0948	27
923	27.2848	-28.4857	4
924	18.1013	32.9056	53
925	26.9408	-27.5216	4
926	19.0927	32.7009	53
927	34.1664	-24.6865	36
928	26.2661	-27.2609	48
929	28.7101	-6.65413	6
930	28.2596	-6.89198	6
931	21.3209	32.9581	27
932	21.192	32.1902	27
933	28.5552	-5.75191	88
934	-4.601	-2.00163	11
935	-1.49927	16.299	76
936	29.1428	-6.95451	6
937	30.0587	-6.83666	88
938	29.0915	-7.14516	6
939	28.0201	-6.52392	6
940	9.37199	10.3093	87
941	21.6121	-4.274	24
942	27.372	-29.1078	4
943	10.1386	10.7539	87
944	9.35318	9.71435	87
945	21.76	-4.15384	24
946	9.60873	10.8541	87
947	29.5224	-6.46628	88
948	17.3681	-2.70129	2
949	23.4269	32.8898	27
950	7.61335	8.15055	54
951	19.4174	0.470149	20
952	20.0165	-0.43943	20
953	19.4797	33.0611	53
954	17.8458	30.8408	39
955	29.8448	-6.74587	88
956	35.1896	-24.6702	36
957	30.1579	-18.056	14
958	21.3718	32.5996	27
959	4.51881	5.59541	96
960	19.8928	-3.35683	66
961	28.6078	-14.8445	95
962	28.2844	-6.32156	6
963	27.5072	-5.61602	62
964	24.5053	32.8553	27
965	22.6446	34.2052	27
966	13.7465	-1.48731	81
967	31.7777	-7.78923	88
968	32.4914	-16.8318	14
969	31.3357	-7.33138	88
970	29.4967	-14.7459	95
971	20.267	33.4757	53
972	-25.0159	-3.12577	46
973	21.8557	-2.73647	83
974	22.6957	-4.41523	24
975	29.4741	-18.1691	95
976	24.0369	-6.00423	84
977	20.1255	-7.59868	40
978	15.009	-0.824237	81
979	21.1156	-21.5061	59
980	24.8986	-9.94918	41
981	25.2106	-26.8051	48
982	31.9215	-22.6401	50
983	28.9871	-18.8911	14
984	23.7835	-16.6293	31
985	7.12012	6.30352	54
986	24.2418	-16.0411	31
987	20.601	-20.1913	59
988	20.9447	-20.0601	59
989	13.5695	0.612399	81
990	-17.2813	-1.13828	47
991	18.2658	-6.90818	40
992	10.9387	-1.66203	57
993	7.75145	0.856246	85
994	18.6275	30.1427	8
995	16.7308	29.9898	39
996	14.7905	29.1645	39
997	17.5735	32.5361	39
998	26.9298	-27.1866	48
999	26.3605	-25.9511	48
1000	7.75658	0.111004	85
1001	24.0911	-9.91197	41
1002	25.2376	-26.2483	48
1003	22.2197	-7.96869	12
1004	26.4975	-27.2372	48
1005	3.33534	7.02271	96
1006	-18.1299	-1.75834	47
1007	24.2005	33.5933	27
1008	29.2899	-6.91007	6
1009	-28.6758	-3.15381	15
1010	-29.9132	-1.55346	22
1011	19.8684	-8.14683	40
1012	18.5273	23.5255	45
1013	-26.2047	-2.63535	46
1014	21.555	32.4206	27
1015	10.0093	-4.52342	37
1016	18.9935	-3.37258	66
1017	-25.7384	-1.40686	60
1018	-23.2496	1.27441	55
1019	-24.0201	0.257714	55
1020	-19.8845	1.67456	73
1021	-16.0829	-0.172085	9
1022	-26.001	-1.26322	25
1023	-24.4143	-0.00813652	55
1024	27.749	-10.7694	72
1025	20.556	-1.31607	83
1026	20.4883	-0.83609	20
1027	19.7904	-2.10336	20
1028	19.0222	33.7469	53
1029	14.7536	25.4538	69
1030	19.529	33.9681	53
1031	21.2374	1.63523	20
1032	21.8242	21.449	71
1033	10.7096	3.35923	35
1034	19.6988	34.2313	53
1035	29.1042	-17.9991	95
1036	-26.0507	-0.609588	25
1037	21.2264	-3.1317	24
1038	19.0143	-6.27129	40
1039	19.4498	34.3943	53
1040	-14.0804	-1.41236	9
1041	-15.8906	-3.20016	65
1042	-18.1469	-0.607089	47
1043	-12.3316	-2.11097	43
1044	16.5868	-16.384	17
1045	15.5183	-7.09969	93
1046	-27.8576	-0.247028	91
1047	-26.3438	-3.35978	46
1048	-6.89493	0.142565	38
1049	-27.1069	-3.35299	46
1050	-26.6555	-2.78268	46
1051	-24.8092	-1.36063	60
1052	-26.6503	-3.50579	46
1053	13.8263	-1.89201	81
1054	25.2584	-12.112	41
1055	-27.2028	-1.96106	67
1056	-23.6999	-1.5718	1
1057	-23.2806	-1.67791	1
1058	-26.307	-1.91612	67
1059	-29.5329	-0.884761	91
1060	-28.1193	-0.707696	91
1061	-26.1518	-3.20047	46
1062	-26.6573	-3.29035	46
1063	12.7541	-2.46551	32
1064	-19.9539	-1.17346	16
1065	22.9034	-9.82425	74
1066	25.7814	-12.8725	72
1067	-0.674057	-1.81738	78
1068	-5.54574	4.3471	5
1069	-18.6656	-1.30892	16
1070	-28.4243	-0.524433	91
1071	-3.11092	2.58389	90
1072	-26.4082	-5.24455	63
1073	21.1123	-4.67463	24
1074	-24.8862	-0.909899	60
1075	10.3381	3.07913	35
1076	5.8535	-0.420679	85
1077	20.2853	21.5967	71
1078	-24.5685	-2.69102	46
1079	15.6741	15.3829	28
1080	-24.474	-2.9003	46
1081	-18.8579	-1.24535	16
1082	19.8549	23.2309	45
1083	20.0902	33.0306	53
1084	20.1212	17.7148	98
1085	15.8859	23.6774	45
1086	23.2448	24.233	30
1087	15.9452	20.0361	3
1088	19.5637	24.2529	86
1089	-21.077	2.47453	29
1090	8.88819	8.61388	87
1091	30.2465	-9.1717	6
1092	-20.6739	-1.57245	64
1093	-20.0599	0.630428	73
1094	20.6486	19.8964	71
1095	-1.93098	7.52425	44
1096	19.6667	27.8949	86
1097	20.3314	27.5587	86
1098	2.24866	7.72015	96
1099	-24.858	-2.17837	46
1100	25.5621	-10.9638	41
1101	-1.99199	7.24483	44
1102	-25.6418	-3.96586	63
1103	24.9872	1.82479	80
1104	22.1079	21.0835	71
1105	-23.6291	-2.92388	1
1106	16.2218	-2.98039	2
1107	-28.8074	-0.594994	91
1108	21.4226	32.9921	27
1109	3.82146	1.1432	7
1110	20.77	-0.458892	20
1111	16.0425	16.0083	28
1112	10.8584	1.00113	35
1113	19.0159	0.940232	20
1114	5.64187	3.50272	42
1115	7.05342	3.97595	42
1116	-27.4236	-4.3414	15
1117	6.36723	2.92202	42
1118	8.24061	5.83134	54
1119	7.59378	3.32076	42
1120	6.66844	3.885	42
1121	7.16212	3.68613	42
1122	-8.44136	6.92453	5
1123	7.32214	4.99406	42
1124	6.29672	2.40631	42
1125	-20.3027	-3.15063	34
1126	-23.0403	1.95812	29
1127	7.11211	4.32507	42
1128	21.0555	1.39631	20
1129	14.3604	-1.99455	81
1130	-0.0735653	-2.72387	26
1131	-13.8399	-3.08235	65
1132	-21.3922	-1.69044	64
1133	20.9838	-1.45215	83
1134	-24.2513	-1.12571	60
1135	20.6943	-2.46525	83
1136	5.32996	6.64441	96
1137	-17.7319	-0.719948	47
1138	-14.7593	-2.44985	65
1139	-9.53272	1.02134	77
1140	-25.3504	-4.06171	63
1141	-24.6623	-2.97885	46
1142	-26.2208	-5.38142	63
1143	-14.4484	1.8651	52
1144	-25.3611	-5.084	63
1145	-14.8161	1.79418	52
1146	21.2553	-1.975	83
1147	16.1538	-2.68663	2
1148	-13.2116	-1.0998	43
1149	-15.2193	-3.17921	65
1150	-12.7659	0.426275	43
1151	-13.842	-1.62265	65
1152	-28.1439	-5.87628	15
1153	-27.7753	-2.00419	67
1154	-22.1799	2.36846	29
1155	-24.3306	0.573999	55
1156	-23.5547	-3.06781	1
1157	-15.9662	-2.27953	65
1158	-25.7136	-2.44929	46
1159	-23.2729	-1.21419	1
1160	-26.9146	-5.54972	63
1161	-26.4999	-4.68665	63
1162	-23.0283	-2.74898	1
1163	16.0449	-2.76463	2
1164	-19.9677	-1.12889	16
1165	-27.3157	-5.09606	15
1166	-27.2603	-5.68546	15
1167	-9.41606	2.50238	77
1168	-25.9164	-5.0209	63
1169	-26.589	-4.83041	63
1170	-26.7065	-5.42335	63
1171	-25.7887	-5.11137	63
1172	-26.0995	-4.46992	63
1173	-19.8886	-0.618764	16
1174	-27.733	-4.4181	15
1175	17.0277	-3.34755	2
1176	18.3367	-1.7103	20
1177	-15.9427	-2.24556	65
1178	-24.3757	-0.237633	60
1179	-26.4693	-5.35246	63
1180	-22.1313	-1.05776	64
1181	-21.1413	1.12009	29
1182	-12.3218	2.22647	94
1183	15.9648	-3.27059	2
1184	-26.1044	-3.57898	46
1185	-22.6511	-4.48866	58
1186	-26.5004	-5.08079	63
1187	-13.9995	-0.441776	9
1188	-18.0519	-2.07413	47
1189	-8.04164	3.86163	5
1190	-10.7466	3.51303	100
1191	23.4381	24.2342	30
1192	-26.976	-3.96592	63
1193	-23.9266	-1.3689	1
1194	-19.4159	0.178419	16
1195	26.347	-6.47872	62
1196	-27.6629	-3.61289	15
1197	-28.0742	-4.07843	15
1198	-24.7574	-4.67447	58
1199	10.1311	-6.33509	37
1200	-24.8196	-3.25716	46
1201	-26.6108	-5.31876	63
1202	-24.9961	-5.41585	63
1203	-15.2071	-0.559026	9
1204	-15.8429	-2.14301	65
1205	-15.6971	-0.213432	9
1206	-15.799	-0.423028	9
1207	30.526	-6.77898	88
1208	27.0946	-4.5989	23
1209	-7.52991	0.694566	38
1210	-1.54194	2.27525	90
1211	-25.67	-4.90522	63
1212	-16.3242	-2.49765	97
1213	-0.790042	-1.88272	78
1214	-0.747462	2.67426	90
1215	-0.542921	-1.63674	26
1216	-26.8421	-6.46923	63
1217	14.3201	-0.80562	81
1218	-19.0422	-1.22449	16
1219	-26.1986	-4.74811	63
1220	26.4558	-27.2503	48
1221	-28.9181	-6.49779	15
1222	-28.6852	-5.85106	15
1223	-22.7	-4.12533	58
1224	26.1816	-5.86607	62
1225	3.13972	3.66453	7
1226	13.3066	-4.1502	32
1227	26.6571	-5.05941	23
1228	-26.352	-5.0975	63
1229	17.0126	-2.25139	2
1230	-22.2814	-3.27039	34
1231	-6.68277	0.371654	38
1232	-25.9039	-5.20753	63
1233	23.6102	-5.13947	84
1234	24.1206	-5.39646	84
1235	-25.1149	-3.59201	46
1236	-19.7024	-4.0893	34
1237	26.5388	-3.51334	23
1238	26.6387	-4.92704	23
1239	26.7556	-4.51608	23
1240	30.0964	-4.99916	88
1241	-0.96614	2.95283	90
1242	30.2211	-3.93057	88
1243	-24.6763	-2.91463	46
1244	-30.6394	-0.611431	22
1245	-9.62351	-0.361036	77
1246	-1.75552	2.86519	90
1247	-0.468379	2.80217	90
1248	-25.269	-4.69701	63
1249	26.6776	-5.14736	23
1250	16.7545	-3.28621	2
1251	-14.9307	-3.23084	65
1252	18.2109	-2.3626	66
1253	-8.52797	0.0814414	38
1254	-16.5012	-3.84448	97
1255	-21.6553	-2.37872	64
1256	-18.3275	-3.04525	97
1257	-23.7844	-5.40807	58
1258	-20.0428	-0.765515	16
1259	-17.7449	-1.12685	47
1260	-25.3199	-5.25513	63
1261	-15.3648	0.680442	52
1262	-12.6938	-0.185556	43
1263	-11.9143	0.294839	43
1264	2.07167	0.182862	99
1265	-2.85339	2.17537	90
1266	0.317348	-1.88335	26
1267	0.761368	-1.31278	26
1268	-0.663387	-1.39763	26
1269	-11.7402	0.310741	43
1270	-13.8981	1.22627	52
1271	-14.0379	0.409605	9
1272	-8.60531	0.532406	77
1273	-6.42811	1.4205	38
1274	-7.02539	0.500719	38
1275	-7.00277	0.404417	38
1276	-7.58463	1.99056	77
1277	-12.314	-0.206698	43
1278	-15.4017	-0.495739	9
1279	-14.6176	-0.0647598	9
1280	-24.4071	-1.11751	60
1281	-23.7399	-1.74071	1
1282	-8.19181	1.84072	77
1283	18.4383	-4.38821	66
1284	-23.5697	-0.919547	55
1285	-24.818	-1.33674	60
1286	-5.61179	2.23843	82
1287	20.4592	-8.35179	40
1288	-17.4962	-1.04228	47
1289	-21.5864	-1.50196	64
1290	18.6736	-1.05119	20
1291	17.0879	-7.55992	93
1292	-21.4117	-0.579689	64
1293	-23.1615	-1.2384	1
1294	-19.1225	-0.333966	16
1295	-23.6571	-0.284444	55
1296	-20.1541	-2.90226	34
1297	-14.1113	-2.11721	65
1298	18.7617	-2.20425	66
1299	-21.3003	-1.53064	64
1300	-20.8771	-1.21043	64
1301	-24.1744	-0.669859	60
1302	-20.2711	-2.95556	34
1303	-22.9413	-0.715926	55
1304	-21.9158	0.896283	29
1305	-15.2012	-0.738236	9
1306	-26.1506	-0.682373	25
1307	3.42662	-1.01455	56
1308	-16.3773	-0.415191	47
1309	20.8483	-8.6346	74
1310	-0.351871	-1.32343	26
1311	21.1241	-9.31843	74
1312	-19.4154	-0.810826	16
1313	11.7231	-0.658229	57
1314	24.0032	-10.2052	41
1315	5.87966	6.82643	96
1316	16.0607	-0.529497	92
1317	18.4435	-0.358675	20
1318	22.8672	-9.1543	12
1319	21.985	-9.80282	74
1320	24.1969	-8.32274	12
1321	-1.46625	-2.45438	78
1322	20.515	-6.83031	40
1323	16.0378	-7.4085	93
1324	19.5309	-8.74623	40
1325	20.9547	-7.63547	40
1326	25.2519	-10.4731	41
1327	-22.1786	-1.12892	64
1328	-0.586959	-1.78002	26
1329	-8.75712	3.08683	77
1330	-18.6821	0.572893	89
1331	-21.0909	-0.606417	64
1332	-18.8924	-0.479538	16
1333	14.0532	-3.38349	32
1334	-18.6974	-0.585349	16
1335	17.2692	-3.78544	2
1336	21.6007	-9.64593	74
1337	-11.8522	0.730415	43
1338	4.43175	1.83139	7
1339	3.25276	1.48144	99
1340	5.41387	1.95243	7
1341	4.02129	1.17222	7
1342	4.70609	1.67132	7
1343	-17.1167	-0.61911	47
1344	-15.2076	-1.65915	65
1345	-15.8206	-1.43048	9
1346	12.503	21.0224	18
1347	10.0573	-1.64583	19
1348	10.1204	-1.75529	19
1349	12.694	-2.74034	32
1350	-6.44093	2.41855	82
1351	18.3251	-6.74366	40
1352	8.47586	-1.42014	19
1353	-17.8039	0.291098	89
1354	2.71241	0.916452	99
1355	6.21409	1.32724	85
1356	16.5331	-17.2503	17
1357	3.26331	0.572965	99
1358	4.62818	1.68981	7
1359	4.21465	1.96986	7
1360	6.25812	0.30936	85
1361	4.07021	1.45011	7
1362	4.03337	0.998848	7
1363	5.45456	2.30621	7
1364	4.36258	2.14817	7
1365	3.60757	1.7246	7
1366	4.74272	0.819988	7
1367	14.2347	-2.40109	32
1368	5.68995	-1.76336	56
1369	12.8298	-2.04997	57
1370	12.6401	-1.81708	57
1371	-6.91019	-0.866992	38
1372	-5.49389	-0.70414	38
1373	14.701	-11.2855	70
1374	-15.6241	-0.895789	9
1375	-0.20682	-0.357405	26
1376	-15.4038	-0.679239	9
1377	7.47638	3.02241	42
1378	13.1846	-2.40913	32
1379	1.21765	-0.63703	26
1380	0.834922	-1.54396	26
1381	3.89537	1.53058	7
1382	4.68136	2.02753	7
1383	4.4425	2.11017	7
1384	9.6667	-0.941555	19
1385	12.8575	-4.52253	32
1386	4.90171	1.8909	7
1387	4.37187	0.871952	7
1388	4.58554	1.35945	7
1389	3.82495	2.01432	7
1390	11.9272	19.0704	18
1391	12.2249	18.6716	18
1392	7.97892	-0.349252	85
1393	0.0927486	-0.573561	26
1394	11.5565	3.67509	35
1395	6.62141	5.90882	54
1396	10.2791	4.6847	35
1397	1.1204	0.58268	99
1398	11.6174	-2.44589	57
1399	-23.6423	-2.42349	1
1400	22.1369	31.768	27
1401	18.7733	19.9098	3
1402	17.763	-1.87648	2
1403	16.9389	-3.42152	2
1404	8.17783	-0.867093	19
1405	-12.5649	0.462028	43
1406	4.97664	8.25282	96
1407	-14.3908	-2.65138	65
1408	-20.7793	-0.0814112	64
1409	-20.0612	-2.25492	16
1410	-20.0193	-2.18545	16
1411	-18.998	-1.67179	16
1412	10.5128	3.53658	35
1413	18.4074	-3.53206	66
1414	-24.1705	-2.5718	1
1415	-13.938	-1.31367	9
1416	-26.8801	-4.0871	63
1417	13.3918	-0.565851	81
1418	17.0285	-2.91755	2
1419	-25.8876	-2.61923	46
1420	-29.2456	-5.96669	15
1421	-18.7336	-2.42328	16
1422	-19.3909	-4.3639	34
1423	-19.7639	-2.32687	16
1424	-12.2032	-0.45451	43
1425	-24.0463	-0.740014	60
1426	-20.8158	-3.08905	34
1427	-21.2926	-0.44209	64
1428	-17.8283	-1.8415	47
1429	-17.1508	-1.05658	47
1430	-16.5385	-0.391121	47
1431	-0.537586	-2.84993	78
1432	-23.0433	-5.32803	58
1433	16.4647	-1.7884	92
1434	-11.2589	2.00898	94
1435	-21.2504	-4.50067	34
1436	-6.75509	3.56864	5
1437	-4.28012	2.76389	82
1438	15.8788	-2.98318	2
1439	-18.1689	-0.907001	47
1440	-22.6103	-0.54959	55
1441	-15.7465	1.98813	52
1442	-17.1217	-2.69793	97
1443	21.0374	21.7781	71
1444	-20.4276	-1.29375	16
1445	23.178	19.9849	71
1446	-25.3579	-2.80685	46
1447	-14.725	2.04828	52
1448	-24.8834	-1.03911	60
1449	-0.508821	-1.59611	26
1450	20.5115	-3.92249	24
1451	11.1979	-2.25449	57
1452	17.0448	-3.22839	2
1453	17.6268	20.4612	3
1454	17.1161	-0.814411	92
1455	0.00882666	-2.12357	26
1456	18.4205	-4.12364	66
1457	-27.302	-0.904326	67
1458	-14.6016	-2.26098	65
1459	-25.6438	-4.11674	63
1460	15.881	-2.47683	2
1461	21.2027	-1.1685	83
1462	7.84944	-1.29889	19
1463	20.6242	21.0891	71
1464	-20.5878	-2.38881	34
1465	-14.1988	0.314656	9
1466	-26.0115	-6.91353	63
1467	-13.2971	0.7017	43
1468	-26.6215	-1.15219	67
1469	-23.1363	-4.5951	58
1470	15.3899	22.6633	45
1471	-17.6442	0.54082	89
1472	-23.4217	-4.57063	58
1473	-23.3376	-1.52967	1
1474	-22.333	-4.70412	58
1475	6.30322	5.53648	96
1476	-23.5806	-2.08242	1
1477	-22.8145	-1.31333	1
1478	9.04181	-2.93078	37
1479	-27.257	-0.790911	67
1480	-18.7828	1.86211	73
1481	-23.8244	-4.92081	58
1482	2.64427	2.04414	99
1483	-14.1509	-1.62537	65
1484	25.6641	-14.4008	31
1485	21.4165	18.2743	98
1486	16.0096	-2.6792	2
1487	20.2903	22.5	71
1488	-22.711	-3.88408	58
1489	-25.9316	-5.23817	63
1490	-22.4144	-2.74132	1
1491	5.82697	0.868812	85
1492	8.66494	2.26755	42
1493	16.0712	-0.569722	92
1494	-22.3889	-2.28844	1
1495	23.0138	-8.32364	12
1496	20.2846	27.7229	86
1497	-22.8857	-2.54735	1
1498	13.4595	19.4638	18
1499	10.0869	-2.16757	19
1500	26.3346	-4.32513	23
1501	0.812741	-0.0597274	26
1502	24.9734	8.2392	21
1503	20.7292	28.8225	8
1504	29.9049	-8.49908	6
1505	14.9265	-2.42826	32
1506	25.6045	-8.12431	62
1507	26.7405	-5.23933	23
1508	28.8801	-14.7604	95
1509	27.8756	-5.74259	62
1510	30.4408	-5.68018	88
1511	13.0006	-10.941	70
1512	27.597	-7.73441	6
1513	-20.1544	-2.12577	16
1514	26.9297	-28.2191	4
1515	19.6202	32.8722	53
1516	16.8279	-16.4961	17
1517	11.1749	0.800459	35
1518	32.4215	-23.7047	50
1519	10.9913	-1.46794	57
1520	20.0646	-13.0938	74
1521	20.596	-15.0329	17
1522	11.7588	10.8774	87
1523	33.9976	-24.3283	36
1524	24.3545	34.0884	27
1525	-29.0066	-5.07382	15
1526	27.8974	-3.80169	23
1527	-20.929	-0.199699	64
1528	19.0756	33.9902	53
1529	-13.2067	-1.30219	43
1530	-22.149	-1.0846	64
1531	24.009	-8.61192	12
1532	19.5281	30.1569	8
1533	26.515	-26.5625	48
1534	33.4261	-22.2697	50
1535	22.7468	-9.5358	74
1536	12.7479	-1.22019	57
1537	7.08891	11.4693	13
1538	20.0949	29.7755	8
1539	26.3962	-27.0179	48
1540	26.7727	-10.2203	72
1541	13.7457	-2.41317	32
1542	26.6176	-27.1587	48
1543	25.7226	-26.9529	48
1544	25.9434	-26.7997	48
1545	8.00074	1.05268	85
1546	18.803	32.3923	53
1547	32.8061	-22.5963	50
1548	27.0657	-27.4624	4
1549	-18.7358	-1.25704	16
1550	-19.2649	-1.10221	16
1551	20.6263	18.4209	98
1552	17.2114	-3.43947	2
1553	29.6872	-14.9024	95
1554	23.4569	-6.46054	84
1555	-23.9591	-0.259701	55
1556	-24.7924	-0.0724712	25
1557	-19.1905	-1.10454	16
1558	22.0131	22.0955	71
1559	22.0283	21.9936	71
1560	25.9946	-26.857	48
1561	25.8687	-27.068	48
1562	-15.0694	-0.686905	9
1563	20.25	26.0415	86
1564	25.0896	-10.5586	41
1565	25.876	-10.5992	41
1566	29.1288	-4.70634	88
1567	13.9441	11.0712	28
1568	-23.7377	-0.817209	55
1569	4.25744	2.23789	7
1570	-24.947	-1.48569	60
1571	25.7538	-26.2435	48
1572	-23.9074	-4.31603	58
1573	21.9417	22.7319	30
1574	8.19536	-18.7185	75
1575	-19.4314	-0.83189	16
1576	10.4004	-0.987888	19
1577	-23.4149	-4.6144	58
1578	21.6609	21.7406	71
1579	-24.3627	-4.85536	58
1580	22.3127	22.2196	30
1581	-23.4422	-4.52743	58
1582	21.4826	30.2322	8
1583	25.0905	-6.89669	62
1584	16.515	-1.38722	92
1585	23.5937	-6.70306	84
1586	16.249	-4.26997	2
1587	-29.3382	-0.588177	91
1588	21.6779	-3.63896	24
1589	26.1886	-9.76898	41
1590	-25.587	-0.223027	25
1591	9.01732	6.0422	54
1592	8.18373	4.3253	42
1593	-24.2166	-4.24211	58
1594	-14.5027	-2.43144	65
1595	21.4382	21.5141	71
1596	-23.887	-4.13302	58
1597	12.1528	-1.92623	57
1598	8.56284	19.1203	79
1599	-24.3787	-4.41868	58
1600	-28.3451	-0.309841	91
1601	-29.4349	-0.703446	91
1602	-25.6748	-4.50482	63
1603	12.676	17.4805	51
1604	-25.4204	-1.01465	60
1605	-24.9026	-4.26394	58
1606	-19.5742	-4.33274	34
1607	-26.8974	-5.18441	63
1608	-27.1255	-5.06654	63
1609	-31.4006	-0.323029	22
1610	-23.5023	-1.15352	1
1611	-30.89	-0.32412	22
1612	-27.5551	-3.65543	15
1613	-14.6943	-2.91632	65
1614	-23.7043	-2.39753	1
1615	-21.511	0.561489	29
1616	17.2927	-1.30953	92
1617	16.8261	-2.32637	2
1618	-24.5199	0.693451	55
1619	-23.6793	-2.0183	1
1620	-29.2012	-0.539312	91
1621	-28.5516	-0.546461	91
1622	8.92171	18.8234	79
1623	-15.5301	-2.57537	65
1624	-28.5014	-0.535247	91
1625	-29.2029	-0.802503	91
1626	-16.7803	1.28163	89
1627	-29.2819	-0.465144	91
1628	-28.664	-0.478915	91
1629	-25.209	-2.37283	46
1630	-28.8689	-0.966	91
1631	-26.6499	-3.23199	46
1632	-17.7341	1.53368	89
1633	-11.1345	-0.00705503	43
1634	-24.6819	-4.79343	58
1635	-28.975	-0.452727	91
1636	-29.2695	-0.2575	91
1637	-24.9193	-4.92257	63
1638	-25.2316	-1.99197	46
1639	-27.2299	-1.47326	67
1640	-23.047	0.807462	55
1641	-25.1501	-2.65118	46
1642	-29.0317	-0.910575	91
1643	-22.492	0.0513165	55
1644	-26.7725	-1.30716	67
1645	-26.1986	-3.33714	46
1646	-28.6073	-0.655345	91
1647	-25.9318	-2.86701	46
1648	-25.3642	-2.48614	46
1649	-27.4936	-0.673729	67
1650	8.50329	17.9756	79
1651	-20.3769	1.86205	73
1652	-18.9247	-1.04018	16
1653	-23.5763	0.330044	55
1654	-25.0317	0.305742	25
1655	23.8941	-10.9411	41
1656	28.0374	-10.7279	72
1657	-22.5953	0.0358333	55
1658	-26.8823	-0.449211	67
1659	16.1608	31.3382	39
1660	20.1463	31.3305	8
1661	19.4515	31.9787	53
1662	19.5602	34.917	53
1663	20.631	32.127	27
1664	18.7668	34.3817	53
1665	19.0084	30.9224	8
1666	18.7555	33.7466	53
1667	27.1006	-11.0134	72
1668	18.6998	34.5684	53
1669	19.3184	35.3221	53
1670	-25.1797	0.876507	25
1671	20.9069	30.4663	8
1672	16.8855	-2.2706	2
1673	-24.8308	-3.22439	46
1674	11.1105	14.316	51
1675	24.9044	-10.5442	41
1676	20.9085	20.5792	71
1677	-1.78513	9.60272	10
1678	29.3043	-7.06155	6
1679	17.327	32.2063	39
1680	13.739	-3.31988	32
1681	17.6633	15.8716	28
1682	12.8889	-1.05211	57
1683	14.1503	-1.6732	81
1684	18.8002	32.619	53
1685	19.0265	33.3569	53
1686	-29.2006	-0.422987	91
1687	-23.5819	-3.51145	58
1688	-21.1845	0.939167	29
1689	-21.1681	0.134105	64
1690	24.1801	8.18425	21
1691	22.4607	-3.76843	24
1692	19.9272	-3.62035	66
1693	23.2288	-3.66808	24
1694	-22.6785	-0.0682581	55
1695	-28.6192	-4.62505	15
1696	-29.2762	-5.79792	15
1697	-27.8723	-4.1274	15
1698	21.7749	-5.38448	24
1699	16.5709	-2.51134	2
1700	-25.2269	-2.38723	46
1701	-28.8621	-5.78113	15
1702	-25.7494	-1.7921	46
1703	-19.993	-0.960672	16
1704	-14.6275	-1.97122	65
1705	-18.1649	-0.355887	47
1706	-16.7777	-2.62371	97
1707	-16.8298	-3.70291	97
1708	-15.0403	0.0856757	9
1709	-13.5448	-2.39037	65
1710	-12.9922	-1.31404	43
1711	-11.5919	-0.44891	43
1712	-14.8389	-2.11511	65
1713	-19.3849	-1.05893	16
1714	-25.3534	-5.36673	63
1715	-18.0322	-1.19612	47
1716	-20.8441	0.164517	64
1717	-24.8714	-5.24857	63
1718	-24.1011	-4.2045	58
1719	-10.1535	-0.282196	77
1720	-21.4288	-0.227239	64
1721	13.1019	-4.08854	32
1722	-24.5939	-2.59346	46
1723	-17.1714	0.447945	89
1724	-24.6421	-2.13539	46
1725	-14.6127	-1.51323	9
1726	-24.1904	-1.99181	1
1727	-21.0149	0.951932	29
1728	-21.2318	-3.07833	34
1729	-23.3956	-1.27728	1
1730	-29.5269	-5.30762	15
1731	-29.378	-5.539	15
1732	-15.4622	-0.595539	9
1733	-18.3401	-2.88051	97
1734	-23.8915	-3.73158	58
1735	-23.6196	-2.57678	1
1736	-17.8341	1.28309	89
1737	-25.2422	-5.01436	63
1738	-27.8747	-4.63753	15
1739	-29.3597	-3.45831	15
1740	-25.3733	-0.405633	25
1741	-23.4841	-0.780789	55
1742	12.2355	-0.119852	57
1743	-19.7354	-0.897161	16
1744	-18.3613	-0.606031	47
1745	-28.0692	-0.0340448	91
1746	-15.6217	2.04872	52
1747	-16.1218	2.10218	52
1748	-27.3145	-4.27956	63
1749	-22.2723	-2.94194	1
1750	19.0769	-4.6465	66
1751	19.3433	-4.65313	66
1752	-15.0041	-3.43974	65
1753	-29.0276	-6.08307	15
1754	-21.2478	0.866932	29
1755	-20.2821	1.66815	73
1756	-21.7134	-0.700574	64
1757	18.2799	-4.70678	66
1758	-25.545	-0.105588	25
1759	-23.0847	0.951791	55
1760	-21.6118	-1.25214	64
1761	-16.9556	-2.60604	97
1762	-23.0642	-1.59235	1
1763	-21.1954	-0.030113	64
1764	18.4135	26.8524	86
1765	25.9338	-5.01562	23
1766	-19.093	1.11427	73
1767	-19.9308	-0.576089	16
1768	-12.1527	1.32616	94
1769	-23.3798	-2.93876	1
1770	-19.4902	2.21735	73
1771	-16.7932	1.60331	89
1772	-20.5198	-2.61851	34
1773	-17.764	1.3433	89
1774	-19.2288	1.95598	73
1775	-13.7635	0.866762	52
1776	-7.7176	1.00705	38
1777	-19.1805	0.747002	73
1778	-21.2266	-1.24986	64
1779	-15.0509	1.53611	52
1780	-17.6629	1.0131	89
1781	-19.5482	2.26659	73
1782	-25.201	-4.70565	63
1783	-16.1743	1.35361	52
1784	-9.89076	0.898835	77
1785	-27.2115	-5.28227	63
1786	-26.4804	-4.6286	63
1787	-15.7244	1.07377	52
1788	-27.6726	-3.74952	15
1789	-24.5632	-2.05906	60
1790	-26.1736	-5.33892	63
1791	-25.8048	-4.74041	63
1792	-21.1927	1.54828	29
1793	-26.6409	-4.90118	63
1794	-14.9214	-0.37642	9
1795	-25.7515	-4.58425	63
1796	-16.5276	1.40942	89
1797	-13.5266	2.43492	94
1798	-14.5403	1.19343	52
1799	-25.9775	-0.459281	25
1800	-8.86946	0.568894	77
1801	-28.1638	-4.83201	15
1802	21.2544	-2.19645	83
1803	-27.8787	-5.11834	15
1804	-20.2489	1.83618	73
1805	-22.4509	-1.17557	64
1806	-19.9421	-0.384353	16
1807	-15.3944	2.32396	52
1808	-15.7196	1.63627	52
1809	-15.0385	1.50959	52
1810	-7.52293	0.190958	38
1811	-26.0402	-4.94763	63
1812	21.4567	-3.80104	24
1813	26.3789	-28.1414	4
1814	-24.2288	-1.90441	1
1815	-28.3044	-4.94294	15
1816	-26.764	-5.29507	63
1817	-20.7594	-0.833405	64
1818	-26.1161	-5.01645	63
1819	-25.665	-0.110718	25
1820	-20.0279	2.15154	73
1821	-25.8106	-0.0491417	25
1822	-25.8104	0.305282	25
1823	-20.6367	-0.340885	64
1824	25.849	-26.7872	48
1825	32.3279	-23.5145	50
1826	26.6258	-27.0037	48
1827	-26.2441	0.166656	25
1828	-7.41317	4.0007	5
1829	21.6258	-3.5088	24
1830	22.647	19.7654	71
1831	21.6652	-3.40682	24
1832	-16.2875	3.49606	33
1833	-19.139	3.19478	73
1834	-6.22128	3.42204	5
1835	-19.7338	2.50597	73
1836	-6.87064	0.79507	38
1837	-8.39849	3.4039	5
1838	-20.0229	2.84403	73
1839	-17.5178	2.75112	89
1840	-23.4796	0.598845	55
1841	-6.1443	4.73763	5
1842	-19.5633	-1.5371	16
1843	-9.04493	2.60695	77
1844	-5.17269	1.1665	82
1845	-6.89247	3.44881	5
1846	-20.0566	2.52445	73
1847	-15.1836	3.15896	33
1848	-7.12957	3.52794	5
1849	-22.3615	0.750061	29
1850	-25.636	-0.0305839	25
1851	-11.9398	4.4431	100
1852	-6.40236	3.53131	5
1853	-19.6504	2.19597	73
1854	-5.44859	2.72512	82
1855	-6.88804	3.55843	5
1856	-18.0598	2.94509	73
1857	-9.25897	2.79973	77
1858	-25.8446	0.120396	25
1859	-23.6957	-0.0662317	55
1860	-6.52391	4.86548	5
1861	-22.6865	0.624743	55
1862	-7.15075	3.49622	5
1863	-11.2521	2.51527	94
1864	-7.28215	3.96199	5
1865	-26.1226	0.0352398	25
1866	-6.2007	3.58396	5
1867	-11.0974	4.50434	100
1868	-7.16111	4.73387	5
1869	-4.30996	1.67174	82
1870	-25.3781	0.149965	25
1871	-24.8038	-0.499026	60
1872	-22.469	1.354	29
1873	-7.90615	3.48696	5
1874	-19.1048	1.6387	73
1875	-6.72238	3.49836	5
1876	-13.0408	1.90361	94
1877	-14.1107	3.86895	33
1878	-5.5636	1.91731	82
1879	-15.6471	1.35356	52
1880	-0.734864	-2.16797	78
1881	-1.0619	0.011531	26
1882	0.689236	-1.842	26
1883	0.706631	-1.55403	26
1884	0.28584	-1.43362	26
1885	-12.5222	0.0551614	43
1886	-6.17052	4.15059	5
1887	-14.9457	-1.21491	9
1888	-16.7572	-0.313865	47
1889	7.43735	3.24392	42
1890	4.38245	2.13574	7
1891	-5.66008	-1.843	11
1892	-15.1746	2.15571	52
1893	-15.815	1.34642	52
1894	-15.547	3.40349	33
1895	-23.1303	0.0343285	55
1896	-11.5173	2.45632	94
1897	-4.70759	1.14337	82
1898	-15.2753	2.88286	33
1899	-27.2164	-0.277334	67
1900	-28.3454	-1.64482	91
1901	-24.5614	-1.55463	60
1902	-25.1787	-0.948237	60
1903	-15.4164	0.274829	9
1904	16.5586	-2.99509	2
1905	-26.2662	-0.729166	25
1906	-27.2289	-1.96405	67
1907	-25.1173	-1.23553	60
1908	-28.8046	-0.554424	91
1909	-25.973	-1.20129	25
1910	-24.6311	-1.1393	60
1911	-27.0251	-1.23401	67
1912	-23.1957	-0.51648	55
1913	-14.4301	-1.34968	9
1914	-25.7644	-1.26725	60
1915	-25.3295	-1.13511	60
1916	-24.8681	-0.0937915	25
1917	24.4307	-7.7185	12
1918	-21.6721	0.276076	29
1919	-12.0472	0.792459	43
1920	15.97	-3.80372	2
1921	-16.4489	1.2065	89
1922	17.6375	-2.4967	2
1923	14.3354	-7.4679	93
1924	23.9191	-9.88537	41
1925	24.0984	-9.75397	41
1926	23.8096	-8.81288	12
1927	24.9114	-10.4179	41
1928	27.8003	-11.4196	72
1929	-23.7221	-2.89043	1
1930	-28.6612	-1.17564	91
1931	-27.9174	-0.522401	91
1932	26.7507	-11.5636	72
1933	21.1289	-4.5628	24
1934	-25.6933	-1.18297	60
1935	-24.7481	-1.42509	60
1936	17.9816	-7.36632	40
1937	-22.161	-1.77689	64
1938	-24.3754	-1.95043	1
1939	-24.931	-0.693676	60
1940	-25.5244	-0.49716	25
1941	-28.8654	-0.698672	91
1942	26.0528	-11.4826	72
1943	19.1445	-2.13379	66
1944	14.5041	-6.82488	93
1945	-22.3965	-0.083204	55
1946	16.233	-3.39104	2
1947	-28.4704	-6.61576	15
1948	-27.8499	-6.52152	15
1949	24.075	-10.4124	41
1950	-26.051	-1.42505	67
1951	24.9898	-8.15556	12
1952	24.5525	4.04813	80
1953	-23.5791	-0.47408	55
1954	14.7143	-7.4425	93
1955	22.713	-10.4559	74
1956	23.2002	-7.9055	12
1957	0.488492	-5.08174	49
1958	27.0315	-11.922	72
1959	27.4824	-10.8576	72
1960	-26.664	-5.49056	63
1961	27.5446	-11.0481	72
1962	24.8651	4.56487	80
1963	-22.9708	0.729329	55
1964	27.3544	-11.4359	72
1965	-11.1713	3.62813	100
1966	-13.1106	3.38628	94
1967	-19.4715	2.10738	73
1968	-13.8643	3.40697	33
1969	-12.5704	3.48432	94
1970	17.3215	31.1146	39
1971	15.4459	-6.3938	93
1972	-11.2321	4.42272	100
1973	12.6264	-3.05522	32
1974	-27.8939	-0.0303851	91
1975	-7.8642	6.12573	5
1976	-4.29234	4.01724	82
1977	-29.2928	-0.276282	91
1978	-19.4009	2.33883	73
1979	-7.35309	5.01407	5
1980	15.3885	-6.51323	93
1981	-19.6806	0.709585	73
1982	-26.7533	-1.41462	67
1983	-27.7723	-2.26803	67
1984	-6.96746	4.94017	5
1985	-14.0011	2.94799	33
1986	-13.9407	3.86054	33
1987	-25.5564	-2.96096	46
1988	0.347522	-2.99212	26
1989	-26.2606	-2.89428	46
1990	-15.3324	3.87337	33
1991	-14.4177	3.40978	33
1992	-15.5552	4.45496	33
1993	-21.4749	2.59491	29
1994	-12.7634	2.1037	94
1995	-25.3915	-1.09914	60
1996	-3.16512	2.87653	90
1997	-19.1732	1.08969	73
1998	3.15133	3.29718	7
[truncated: 1 more rows]

## Sheet: Table S4
accession	PCA1	PCA2	cluster
081215-A05_1	-94.6914	7.34031	2
081215-A06_3	141.012	-70.7063	1
081215-A07_4	116.347	66.2908	3
081215-A08_5	-10.8542	23.3741	2
090414-A09_6	108.211	64.6345	3
090414-A10_7	-54.8079	-6.1829	2
090105-A02_8	-65.3581	-7.75154	2
090105-A03_9	-86.6627	7.27932	2
090325-A05_10	-96.2728	5.53397	2
090226-A10_13	117.081	94.4614	3
081215-A10_14	-65.3901	-7.95161	2
081215-A12_16	-3.1296	30.7997	2
090414-B01_17	124.702	-66.1419	1
081216-D01_18	116.247	82.6869	3
090414-B02_20	-85.7458	-4.48855	2
081216-D03_22	-66.4299	-7.98826	2
081216-D04_23	-67.2088	-10.4221	2
090414-B04_24	-71.8272	-11.2987	2
081216-D05_25	-69.1365	-12.429	2
081216-D06_26	-71.8213	-11.2286	2
081216-D07_27	-66.5665	-9.85595	2
090414-B05_29	123.996	-58.5413	1
081216-D08_31	-97.5109	5.623	2
090325-A06_32	-93.5667	5.9815	2
090325-A07_33	125.1	100.166	3
090414-B06_34	120.93	-36.053	1
090414-B08_39	132.305	46.282	3
090325-A08_40	-67.2279	-1.85875	2
090209-A04_43	113.838	-68.0015	1
090414-C02_44	126.638	87.5529	3
090325-A09_45	-17.2741	23.9083	2
090325-A10_46	-71.6352	-11.6727	2
090414-B11_49	117.905	90.8497	3
090325-A11_50	128.196	103.361	3
090105-A06_51	-96.4691	6.42948	2
090325-A12_53	-3.57217	30.3981	2
090325-B01_55	-71.5761	7.98082	2
090325-B02_56	-96.7055	5.49158	2
090226-A11_57	138.937	-71.5264	1
090226-A12_58	122.722	88.724	3
090414-B12_59	-66.6306	-7.06669	2
090226-B01_60	-77.2932	-3.41081	2
090226-B02_61	138.702	-70.5376	1
090226-B03_65	-72.0643	-11.2376	2
090226-B04_67	-92.1646	5.52973	2
090325-B04_68	46.1294	-46.0491	1
090226-B05_69	-69.957	-11.6104	2
090226-B06_70	-66.9879	-11.4924	2
090226-B07_71	134.209	-60.4429	1
090226-B08_72	95.2135	-54.6593	1
090325-B08_73	-67.8822	-9.8208	2
090209-A05_74	120.162	-64.3689	1
090209-A06_75	-28.9076	-16.3077	2
090209-A07_76	130.316	-73.1682	1
090209-A08_77	126.816	-43.6631	1
090209-A09_78	109.884	93.6493	3
090209-A10_79	-91.5317	2.85102	2
090209-A11_80	25.5489	-4.57333	2
090209-A12_81	121.199	98.0681	3
090209-B01_83	-95.6661	5.50145	2
090325-B05_84	-66.0129	-7.22009	2
090325-B06_85	125.078	83.2718	3
090414-C03_87	-65.713	-1.4035	2
090325-B07_88	108.421	64.701	3
090414-C04_89	-67.5735	-7.64374	2
090209-B03_92	-71.6207	-10.5667	2
090209-B04_93	-15.8587	24.0364	2
090209-B05_94	-96.6888	5.15122	2
090209-B07_96	-72.1429	-2.9677	2
090325-B09_97	129.362	-62.52	1
090226-B09_98	-55.4214	-9.55233	2
090209-B08_99	-68.4682	-8.52157	2
090209-B09_100	-85.2593	-3.8868	2
090324-A02_101	-61.0011	-14.3069	2
090414-C05_102	123.215	-66.9842	1
081216-D09_103	-85.1059	-0.674219	2
081216-D10_105	110.938	63.7716	3
090209-B10_106	121.322	-58.3955	1
081215-B02_107	-71.452	-11.8897	2
090209-B12_108	-69.2014	-6.5427	2
090209-C01_110	135.537	-45.124	1
090414-C08_113	-90.9731	5.96584	2
090209-C03_114	-78.6535	-8.02696	2
090209-C04_115	-79.247	9.30182	2
090324-A03_116	-70.1516	-10.9676	2
090325-B10_117	142.771	-71.6233	1
090324-A04_118	-91.943	8.11935	2
090325-B11_119	104.775	-54.828	1
090414-C09_120	-66.0485	-11.0459	2
090226-B10_121	-91.2669	1.90239	2
090324-A05_122	-46.8112	-10.232	2
090324-A06_123	140.747	-72.719	1
090325-B12_125	142.577	-69.2949	1
090324-A07_126	103.228	-51.4913	1
090324-A08_128	-87.7039	-0.222072	2
090324-A09_129	137.065	-71.4411	1
090324-A10_130	140.67	-72.662	1
090324-A11_131	116.571	90.0289	3
090324-A12_132	128.49	-60.3568	1
090324-B01_134	-89.7173	1.58866	2
090324-B03_137	131.739	-65.7637	1
090415-D01_138	128.671	-37.5242	1
090324-B04_139	-54.9603	-12.5818	2
090324-B05_140	-73.0034	-8.32071	2
090324-B06_141	130.875	-53.6171	1
090324-B07_142	112.973	-50.1072	1
090324-B08_143	-97.443	6.10716	2
090226-B12_144	-95.8545	5.15822	2
090324-B09_145	126.458	-57.0173	1
090414-C12_146	127.399	-49.9038	1
090324-B10_147	-69.2828	-8.15893	2
090324-B12_149	-67.2192	-10.3724	2
090324-C01_150	-69.6065	-9.6264	2
090226-B11_151	-90.5823	6.74375	2
090415-D02_152	121.195	97.3655	3
090324-C02_153	113.259	93.8088	3
090324-C03_154	-88.5871	5.26641	2
090324-C04_155	-87.8493	5.95456	2
090324-C05_156	137.267	-77.3489	1
090324-C06_157	-93.5464	2.97131	2
090324-C07_158	-97.6526	5.10416	2
090324-C08_160	-18.0576	24.376	2
090325-C01_161	132.453	-66.4255	1
090415-D04_162	133.213	-46.6117	1
090415-D05_163	119.18	-52.2956	1
090324-C09_164	-54.0672	-8.47255	2
090415-D03_165	-68.3451	-8.04157	2
090415-D07_166	119.803	-0.332725	1
090325-C02_168	126.312	-2.74417	1
090105-B05_171	133.03	-63.4662	1
090226-A01_173	-97.6478	5.66479	2
090324-C10_174	-66.094	-5.95083	2
090105-B11_176	-69.496	-9.44096	2
090209-C05_177	-93.5854	4.50374	2
090325-C03_178	114.395	61.2292	3
090209-C06_179	-95.2801	7.23198	2
090209-C07_180	-97.4144	6.35531	2
090209-C08_181	-96.3951	5.55382	2
090325-C04_182	-86.1521	-4.56968	2
090209-C09_183	-72.8425	-10.0736	2
090209-C10_184	-87.7225	2.95866	2
090415-D08_185	-71.7054	-12.888	2
090209-C11_186	-95.9224	4.28084	2
090209-C12_187	-69.5584	-12.9705	2
090415-D09_188	-64.1396	-7.58347	2
090415-D10_189	138.585	-67	1
090209-D01_190	-68.2088	-11.4864	2
090209-D02_191	-17.2231	24.0272	2
090209-D03_192	-92.5337	5.3841	2
090226-C01_193	-68.1698	-6.47411	2
081215-B03_195	-67.9226	-9.67527	2
090226-C02_196	131.661	-59.4054	1
090226-C03_197	-67.0711	-4.36503	2
081215-B04_198	-43.4955	7.18621	2
081215-B05_199	-67.2915	-7.84384	2
090226-C04_200	117.904	92.202	3
090226-C05_201	-69.0424	-6.76224	2
090226-C06_202	-71.2029	-11.0904	2
090226-C07_203	126.47	-66.4747	1
090226-C08_205	-86.6075	2.73209	2
081215-B06_206	120.88	-2.64081	1
090226-C09_207	131.947	-53.7223	1
090226-C10_208	131.82	-66.407	1
090324-C11_209	130.26	-71.0339	1
090324-C12_204	-90.6893	3.3999	2
090324-D01_211	-58.1992	-11.2816	2
090324-D02_212	-73.0732	-11.0511	2
090415-D12_213	-68.6262	-12.3905	2
090324-D03_214	-62.2602	-12.5975	2
090324-D04_215	-72.7371	-10.1145	2
090324-D06_217	-64.0983	-7.28367	2
090324-D07_218	-80.986	-1.82381	2
090324-D08_219	-89.3703	5.02077	2
090324-D09_220	-89.0322	6.77444	2
090325-C05_221	-21.4225	26.091	2
090324-D10_222	116.151	-64.0819	1
090324-D11_223	-68.776	-11.6827	2
090324-D12_224	-91.0529	6.22633	2
090331-E01_225	-94.7523	3.8811	2
090331-E02_226	-61.8769	-9.81446	2
090331-E04_228	110.485	90.8205	3
090331-E07_232	-96.4056	4.75007	2
090325-C06_233	-96.2205	5.91565	2
090105-C10_234	140.323	-73.4291	1
090105-C09_235	140.309	-71.2407	1
090105-C08_236	-75.7961	-2.0767	2
090105-C02_237	-76.6728	-2.19559	2
090325-C07_240	-64.0949	-9.03549	2
090331-E08_241	114.416	-59.4064	1
090331-E09_242	-69.5713	-11.7798	2
090226-C11_243	-90.7868	4.23314	2
090325-C08_248	-92.3737	5.20879	2
090331-F01_250	-95.9785	5.47284	2
090331-E12_251	-46.1926	-12.6467	2
090331-F03_252	90.5484	-38.4105	1
090415-E07_254	135.211	-63.6964	1
090415-E06_255	138.578	-68.3806	1
090331-F05_257	-91.7929	4.59928	2
090331-F06_258	-66.4068	-9.75524	2
090331-F07_259	119.418	8.15625	1
090331-F09_261	93.2717	81.7777	3
090415-E08_262	113.277	89.8611	3
090331-F08_264	-87.215	0.145961	2
090226-C12_266	-81.0861	2.10634	2
090226-D01_267	-96.3316	5.27964	2
090226-D02_268	-89.9855	6.92403	2
090226-D03_269	83.1084	-45.3096	1
081215-B07_270	-86.4045	3.31282	2
090226-D04_271	-87.7457	2.36318	2
090415-E09_272	36.2002	-7.77596	1
090226-D05_273	-79.3347	-5.09427	2
090226-D06_274	-62.3909	-7.04261	2
090226-D07_275	-96.8346	6.30543	2
090226-D08_276	100.414	65.967	3
090226-D09_277	-93.379	3.96248	2
090226-D10_278	23.5183	-38.0054	1
090325-C09_279	-91.5389	6.37704	2
090325-C10_280	-82.0814	-6.40726	2
090105-C03_282	-96.5319	7.34453	2
090105-C06_283	-94.3392	2.98232	2
090105-C04_285	-66.0956	-8.03354	2
090226-D11_286	-53.8164	-17.9961	2
090105-D02_287	-91.7499	6.2726	2
090105-C07_288	-90.9217	6.3897	2
090325-C11_289	-92.0822	7.6665	2
090325-C12_290	-96.904	5.70564	2
081215-B08_291	-94.9773	5.65721	2
090415-E10_293	109.849	22.1057	3
090325-D01_296	-93.4938	2.44193	2
090325-D02_297	-93.607	3.80994	2
090415-E11_298	129.072	-53.1295	1
090325-D03_299	142.67	-76.9487	1
081215-B09_300	-89.1889	3.53268	2
090325-D04_301	-82.7009	8.20982	2
090325-D05_302	-83.544	7.84557	2
090325-D06_303	-93.4832	3.84922	2
090325-D07_304	131.552	-60.5162	1
090415-E12_305	-86.361	2.12619	2
090226-D12_306	-89.0007	6.24451	2
090302-E01_308	-55.9131	-9.34617	2
090302-E02_309	-68.6332	-8.55361	2
090302-E03_310	-68.9769	-8.58424	2
090302-E04_311	-97.3756	5.42133	2
090325-D08_312	123.92	93.0538	3
090302-E05_313	119.273	-54.4222	1
090302-F02_314	119.982	99.9975	3
090302-E07_315	131.227	-44.7991	1
090302-E08_316	121.577	96.1729	3
090302-E09_317	126.935	105.059	3
090302-E10_318	126.665	103.688	3
090302-E12_320	120.983	90.2468	3
090302-F01_321	127.588	102.096	3
090302-F03_323	107.389	85.8322	3
090302-F04_324	123.033	100.095	3
090302-F05_325	137.19	-66.0884	1
090302-F08_328	120.208	91.8908	3
090302-F09_329	124.553	96.6759	3
090302-F10_330	70.7652	83.0478	3
090302-F11_331	108.271	90.8468	3
090302-F12_332	120.245	3.73407	1
090302-G01_333	-96.4149	5.5929	2
090302-G02_334	-94.9418	5.37234	2
090302-G03_335	-52.2442	-6.57159	2
090302-G04_336	106.54	93.9941	3
090331-F11_337	112.31	-62.9814	1
090331-G02_340	50.4365	16.2074	3
090331-G03_341	103.435	88.8617	3
090331-G05_343	-90.6094	3.61991	2
090331-G06_344	1.14978	30.061	2
090331-G07_345	122.715	102.027	3
090331-G08_346	96.0956	84.0828	3
090331-G09_347	-79.1816	-9.86532	2
090331-G10_348	141.932	-75.8466	1
090331-G11_349	117.708	-61.1729	1
090415-F01_350	-66.1652	-7.98121	2
090331-H02_353	122.107	97.4148	3
090331-H04_355	-96.2176	6.9365	2
090331-H05_356	102.503	-56.7914	1
090331-H06_357	92.032	58.2752	3
090331-H07_358	-71.1219	-2.09951	2
090331-H08_359	119.55	99.9613	3
090331-H09_360	93.8171	82.2843	3
090209-D04_361	-92.8023	2.20023	2
090331-H10_363	-98.1015	4.86128	2
090331-H11_364	-64.9101	-7.97242	2
090302-G05_366	-96.572	5.25575	2
090415-F03_367	-65.1451	-9.57677	2
090331-H12_368	-91.7161	5.68311	2
090325-D09_369	122.151	97.7913	3
090302-G06_370	124.137	100.592	3
090302-G07_371	119.082	96.1827	3
090302-G08_372	123.354	98.1546	3
090302-G12_376	-86.9071	2.91969	2
090415-F04_377	-69.4373	-10.9834	2
090302-H01_378	63.0916	72.2097	3
090302-H02_379	-74.4545	-11.09	2
090302-H03_380	-94.8703	5.53507	2
090302-H04_381	-66.3206	-7.12765	2
090302-H07_384	-66.9953	-11.9951	2
090302-H08_385	139.545	-66.7827	1
090302-H09_386	-81.4772	-7.53777	2
090302-H10_387	-73.3218	-3.72646	2
090302-H12_389	-66.3394	-11.2685	2
090325-D10_391	-68.1599	-9.3845	2
090325-D11_392	-76.1943	-9.24985	2
090330-E01_394	-82.1848	-4.15506	2
090330-E02_395	-69.2494	-8.61504	2
090330-E03_396	-58.982	-11.7261	2
090209-A02_398	139.064	-68.9264	1
090415-F05_399	-51.2792	-12.6852	2
090415-F06_400	135.959	-68.0232	1
090415-F07_616	118.589	-60.8687	1
090415-F09_619	-47.0388	-15.5208	2
090415-F10_621	-55.0909	-13.238	2
090415-F11_622	-71.5418	-9.46935	2
090414-A06_628	-51.7841	-14.8937	2
090818-A02_12	-3.69616	25.6963	2
090818-A03_19	123.913	89.4751	3
090818-A04_30	120.694	-49.6282	1
090818-A05_36	-89.9587	4.09132	2
090818-A07_54	-66.4914	-11.3536	2
090818-A11_104	-94.7837	5.81923	2
090820-B01_169	-83.5835	4.40936	2
090820-B02_170	-51.5916	-5.33948	2
090820-B03_172	130.557	-70.4541	1
090820-B04_229	-71.8766	-11.2183	2
090820-B05_245	-87.437	7.55579	2
090820-B06_247	-92.829	7.11911	2
090820-B07_263	-93.649	7.64099	2
090820-B08_265	-80.7633	4.96652	2
090820-B09_281	-91.097	3.12795	2
090820-B10_284	139.112	-60.5921	1
090820-B11_292	-93.5835	6.8322	2
090820-B12_294	71.8209	-40.0051	1
090820-C01_295	-88.2015	5.11783	2
090820-C04_390	-6.2528	-27.3935	2
090820-C05_620	138.437	-64.9891	1
090820-C06_623	131.52	-68.9069	1
090820-C07_624	-56.4787	-12.7442	2
090820-C08_625	-50.7436	-14.1135	2
090820-C09_626	138.898	-59.6727	1
090820-C10_627	-67.6541	-6.95364	2
090820-C11_630	-20.1276	-21.517	2
090820-C12_632	-53.1885	-7.65456	2
090818-D01_633	99.9388	-41.044	1
090818-D02_634	130.129	-68.5337	1
@52067200649406102410408632092214_244	-45.2712	-10.6518	2
@52067200649406102410408632092221_135	-70.2463	-7.31025	2
@52067200649406102410408632092225_326	110.925	83.6181	3
@52067200649406102410408632092227_37	-54.5596	-15.0809	2
@52067200649406102410408632092231_629	-74.816	-4.36736	2
@52067200649406102410408632092233_342	-77.7084	-10.1671	2
@52067200649406102410408632092236_319	130.089	99.8255	3
@52067200649406102410408632092240_90	140.464	-70.0314	1
@52067200649406102410408632092246_327	118.522	89.6905	3
@52067200649406102410408632092248_322	124.802	102.92	3
@52067200649406102410408632092250_112	17.8811	30.1903	2
@52067200649406102410408632092272_231	136.448	-73.2789	1
@52067200649406102410408632092281_227	110.304	26.202	3
@52067200649406102410408632092282_167	-66.758	-12.0407	2
@52067200649406102410408632092292_253	-74.2606	-6.87927	2
@52067200649406102410408632092294_246	109.075	93.3745	3
@52067200649406102410408632092297_239	-62.968	-9.43613	2
@52067200649406102410408632092300_397	-53.6957	-10.9249	2
@52067200649406102410408632092302_618	-81.9579	-1.04743	2
@52067200649406102410408632092303_373	-2.32638	27.8675	2
@52067200649406102410408632092305_260	-29.782	22.0422	2
@52067200649407102410408632092327_338	-97.2378	6.51816	2
@52067200649407102410408632092330_249	-56.0004	-1.13486	2
@52067200649407102410408632092336_388	-72.4282	-7.4528	2
@52067200649407102410408632092338_365	-94.7492	5.84133	2
@52067200649407102410408632092341_307	-93.3316	6.67585	2
@52067200649407102410408632092354_21	130.078	-61.6843	1
@52067200649407102410408632092363_256	-91.038	6.55008	2
@52067200649407102410408632092365_339	139.66	-67.828	1
@52067200649407102410408632092399_133	-85.839	3.04644	2
@52067200649407102410408632092410_216	-96.2644	5.97344	2
